# Supplementary material for: Transcriptome and Behavioral Assessment in Larval Zebrafish (Danio rerio) Following Exposure to Perfluorononanoic Acid (PFNA)
Source: Genes (Basel). 2026 May 7;17(5):558. doi: 10.3390/genes17050558 (PMC13206344; doi:10.3390/genes17050558)
Supplement: Supplementary file 1 [file genes-17-00558-s001.zip]

Archive with 17 entries (16 files):
- PFNA 0.1 Summary Report.pdf
- PFNA 10 Summary Report.pdf
- QC-Report/
- QC-Report/D2_QC_report.html
- QC-Report/D3_QC_report.html
- QC-Report/D4_QC_report.html
- QC-Report/H1_QC_report.html
- QC-Report/H2_QC_report.html
- QC-Report/H3_QC_report.html
- QC-Report/L1_QC_report.html
- QC-Report/L2_QC_report.html
- QC-Report/L4_QC_report.html
- RNASeq_report.html
- Suppl. Data.xlsx
- Suppl. Figures.pdf
- Suppl. Methods.pdf
- Suppl. Table S1.pdf
