# Supplementary material for: Transcriptome and Behavioral Assessment in Larval Zebrafish (Danio rerio) Following Exposure to Perfluorononanoic Acid (PFNA)
Source: Genes (Basel). 2026 May 7;17(5):558. doi: 10.3390/genes17050558 (PMC13206344; doi:10.3390/genes17050558)
Supplement: Supplementary file 1 [file genes-17-00558-s001.zip › Suppl. Data.xlsx]

## Sheet: Quality Control
Sample ID	Total Reads	Total Mapped Reads	% Total Mapped Reads	Unique Mapped Reads	% Unique Mapped Reads		Project	Sample ID	Barcode Sequence	# Reads	Yield (Mbases)	Mean Quality Score	% Bases >= 30
D2	20734694	19800813	95.496	18893229	91.1189		30-1177363563	L2	GGTGATGA+TCTTACGC	26296959	7889	38.74	93.82
D3	36510263	33331026	91.2922	32112349	87.9543		30-1177363563	H1	GGTGATGA+ATAGCCTT	26416712	7925	38.82	94.23
D4	28411228	26845294	94.4883	25946849	91.326		30-1177363563	H3	GGTGATGA+TCGCATAA	25858820	7758	38.84	94.3
H1	25837000	24464199	94.6867	23626359	91.4439		30-1177363563	L4	GGTGATGA+CTTAATAG	24355573	7307	38.81	94.18
H2	23701377	22294356	94.0635	21452543	90.5118		30-1177363563	L1	GGTGATGA+ACTCTAGG	23058768	6918	38.75	93.93
H3	25433780	24001584	94.3689	23212479	91.2663		30-1177363563	D2	TGCTTGCT+TCGCATAA	21172053	6352	38.81	94.23
L1	22413332	21046764	93.9029	20185564	90.0605		30-1177363563	D4	GGTGATGA+AGCTAGAA	28969567	8691	38.82	94.25
L2	25613858	24345314	95.0474	23524284	91.842		30-1177363563	H2	GGTGATGA+TAAGGCTC	24245283	7274	38.8	94.14
L4	23945136	22621436	94.4719	21867637	91.3239		30-1177363563	D3	TCCGCGAA+CGGAGAGA	37248630	11175	38.83	94.43

## Sheet: Volcano Plot 0.1 µg L PFNA 
symbol	entrez	logfc	adjpv
bfsp2	8419	0.889246	0.000107567
elf3	1999	-1.06807	0.00157942
ier2	9592	-0.655887	0.00215983
mafa	389692	-1.32267	0.003526
hspb11	51668	-0.82887	0.00357692
bahcc1	57597	-1.13455	0.0036491
serpine1	5054	-1.13027	0.00459278
tmem91	641649	1.09186	0.00467363
CELA1	1990	-1.49687	0.00544906
ano9	338440	-1.73826	0.00563136
col8a1	1295	-1.79043	0.00702597
ankrd9	122416	-0.61475	0.00728488
nr2e3	10002	0.874235	0.00758297
ncaph	23397	0.992304	0.00800824
dusp1	1843	-0.820368	0.00823871
lrrfip1	9208	-0.967647	0.0084134
clul1	27098	0.659166	0.00913297
gas2l1	10634	-1.8567	0.00947638
irx7	79190	0.797369	0.0101211
znf750	79755	-1.54898	0.0112372
lysmd4	145748	-0.859567	0.0117778
lrrc30	339291	-2.19847	0.0120322
ehf	26298	-2.0676	0.012548
cebpa	1050	-0.681566	0.0127316
osbpl1	23762	-0.839143	0.013698
smu1	55234	0.654311	0.0145826
hspb9	94086	-0.892992	0.0152862
foxq1	94234	-0.865507	0.015631
tcap	8557	-0.955569	0.0159462
asmtl	8623	-0.698065	0.0162943
klf9	687	-1.10315	0.0165616
rhot2	89941	-1.43364	0.0175637
hps4	89781	0.719304	0.0179073
tsta3	7264	-0.73409	0.0181544
galnt10	55568	-1.061	0.018663
hmcn1	83872	-1.1047	0.0186704
phf13	148479	-1.88086	0.0190696
il17rc	84818	-0.700259	0.0192337
fam20c	56975	-1.0539	0.0193598
pim2	11040	-0.751721	0.0209769
mgat3	4248	-0.921346	0.021373
ksr1	8844	-0.677548	0.0215312
bub1	699	-0.814162	0.0216057
nog1	23560	0.758457	0.0224249
grem2	64388	1.02825	0.0227837
mon1a	84315	-0.966332	0.0241891
gadd45b	4616	-0.800918	0.0255105
tmem2	23670	-0.760028	0.0258768
fermt3	83706	1.14238	0.0259962
grasp	160622	-0.855732	0.0261924
klhl28	54813	-1.23139	0.027208
asb13	79754	0.636281	0.028079
SHANK2	22941	-0.862975	0.0281057
olfml2b	25903	-0.776266	0.0286613
ces2	8824	-0.809062	0.0287316
nhs	4810	-1.57483	0.0293803
omg	4974	1.18529	0.0294512
thsd7b	80731	-1.59804	0.0298784
tox4	9878	-1.74458	0.030154
pdia2	64714	-0.658884	0.0301686
dnajb12	54788	-1.13048	0.0302234
zdhhc12	84885	-0.958783	0.0304453
alas2	212	-0.767452	0.0310055
ldlr	3949	-0.980007	0.0310551
ttc21b	79809	0.623436	0.0313625
gramd1b	57476	-1.22338	0.0330709
unc13	10497	-0.981135	0.0331206
trabd2b	388630	-0.61482	0.0331216
plpp2	8612	-0.698628	0.0344948
rdh8	50700	0.607476	0.0345722
prkcq	5588	-0.67483	0.0346061
klhl41	10324	-1.50634	0.0349067
commd1	150684	-0.654519	0.0349274
IKZF4	64375	-1.45619	0.0352226
ERC1	23085	0.91805	0.0357816
nme4	4833	-1.09484	0.0362699
gls2	27165	-2.08733	0.0370808
eif4e	1977	-0.759372	0.0372598
hfe2	148738	-0.643685	0.0374437
tmc8	147138	1.57706	0.037664
mtrf1	9617	-0.609661	0.0381166
rnase3	6037	-1.03692	0.0383639
cetp	1071	-0.97425	0.0396449
s1pr2	9294	-1.3207	0.0405715
nfxl1	152518	-1.13011	0.0408513
cuzd1	50624	-0.903918	0.0415816
rab30	27314	-1.08145	0.0416834
lmod2	442721	-0.738157	0.0432111
hepacam2	253012	-1.39256	0.0432847
snx9	51429	-1.12031	0.0434476
cd99	4267	-0.61222	0.0442237
fzd4	8322	-2.42439	0.0442983
tmprss13	84000	-0.945292	0.0445738
pfkm	5213	0.849355	0.0450068
brf1	2972	-0.612151	0.0450815
adamts2	9509	-2.19499	0.0454302
pnpla4	8228	-1.21722	0.0460911
ptk6	5753	-0.858128	0.046447
opn1mw2	728458	0.612112	0.0467294
twf2	11344	-0.606785	0.0469036
tbc1d10c	374403	1.35027	0.0471278
slc6a3	6531	0.668632	0.0482392
uts2	10911	0.685762	0.0482642
g6pc	2538	-0.692815	0.0483995
egln3	112399	-1.45642	0.0488983
cdx4	1046	1.37267	0.0497142
htr5a	3361	0.77745	0.0498116

## Sheet: Volcano Plot 10 µg L PFNA 
symbol	entrez	logfc	adjpv
trim23	373	1.74263	1e-06
klc1	3831	1.81723	1e-06
ppp2r2b	5521	1.62315	1e-06
rab3a	5864	2.11097	1e-06
rpgr	6103	-1.2425	1e-06
cdk5r1	8851	1.64519	1e-06
xpr1	9213	1.71989	1e-06
isg15	9636	1.74322	1e-06
C5orf24	134553	1.30665	1e-06
arhgap22	58504	1.69083	1.39e-06
nectin1	5818	1.6399	1.58e-06
kif1a	547	1.82674	1.73e-06
syt11	23208	1.28121	2.41e-06
prrt1	80863	1.83638	3.7e-06
vsnl1	7447	1.43049	4.16e-06
ovca2	124641	-1.27496	4.81e-06
igsf3	3321	1.67459	5.69e-06
mbd5	55777	1.43308	6.69e-06
pinx1	54984	-1.27247	6.77e-06
ap1m1	8907	1.59881	7.77e-06
cipc	85457	1.56925	7.88e-06
fam133b	257415	-1.23059	1.06e-05
rapgefl1	51195	1.47754	1.13e-05
pum1	9698	1.30841	1.27e-05
ptchd1	139411	2.22139	1.6e-05
rcan2	10231	1.42271	2.1e-05
gna11	2767	1.72517	2.95e-05
wdr47	22911	1.92265	3.04e-05
pitpnm3	83394	1.66314	4.01e-05
amer1	139285	1.58524	4.18e-05
dusp3	1845	1.3993	4.23e-05
syp	6855	1.37763	4.62e-05
slc25a6	293	1.96917	4.67e-05
mtus2	23281	1.64354	4.86e-05
RGS9	8787	1.37638	4.99e-05
trim3	10612	1.46568	5.6e-05
csrnp2	81566	-1.3363	5.86e-05
tbc1d9	23158	1.32731	5.87e-05
mapk8ip2	23542	1.86726	7.44e-05
STX3	6809	1.82982	7.47e-05
slc17a6	57084	1.60461	7.5e-05
aacs	65985	1.87765	7.55e-05
c1ql4	338761	1.51691	7.55e-05
dclk2	166614	2.53771	8.01e-05
sox9	6662	1.67692	8.84e-05
arid1a	8289	1.24206	8.84e-05
ugcg	7357	1.34833	9.61e-05
nova1	4857	1.31659	0.000103276
nr4a2	4929	1.4962	0.000104513
ppp3r1	5534	1.61699	0.00011068
arhgef2	9181	1.56879	0.000120212
nfix	4784	1.48769	0.000120741
lrtm2	654429	1.61524	0.000128303
ube2ql1	134111	1.63051	0.000133517
cplx3	594855	1.31861	0.000157428
wdfy3	23001	1.5577	0.000164137
prkca	5578	1.66642	0.000164652
chrna6	8973	1.36518	0.000165938
itsn1	6453	1.23441	0.000180348
esr1	2099	-1.57361	0.000191264
rsad2	91543	2.52503	0.00019418
cadm1	23705	1.79138	0.000208874
vrtn	55237	-2.19268	0.000215912
fkbp5	2289	-1.20081	0.000230942
l1cam	3897	1.43911	0.000243399
FBLN7	129804	-1.23812	0.00025421
usp54	159195	1.20712	0.000272705
shoc2	8036	1.25765	0.000327118
sgk494	124923	1.55571	0.000350457
esrrg	2104	3.16987	0.000393645
ssh2	85464	1.36522	0.000397896
ulk1	8408	1.45887	0.000398283
slc17a7	57030	1.24905	0.000479713
gpr52	9293	1.23005	0.000503878
apc2	10297	1.20774	0.000519013
snapc1	6617	-1.93021	0.000542449
rab3c	115827	1.68102	0.000542693
frs3	10817	1.7119	0.000561303
shprh	257218	1.26854	0.000574779
kcna4	3739	1.38472	0.000589013
mag	4099	1.5697	0.000610698
soga1	140710	1.37059	0.00061637
slc22a23	63027	1.38772	0.000632321
ppm1e	22843	1.31146	0.000658604
snca	6622	1.30531	0.000671498
tmem198	130612	1.54158	0.000676109
kif3c	3797	1.66899	0.000681143
kbtbd11	9920	1.40969	0.000690444
hspb9	94086	-1.61692	0.000694078
rab11fip4	84440	1.42319	0.000720323
ptch1	5727	1.29693	0.000729676
tbx20	57057	2.73447	0.000761322
prkcb	5579	1.28972	0.000771344
SYNDIG1	79953	1.88361	0.000785211
lgalsl	29094	2.736	0.000786549
strn4	29888	1.49021	0.00078952
WDR7	23335	1.65609	0.000816784
fam171a2	284069	1.46692	0.000825185
sema3g	56920	1.58682	0.00087502
btbd3	22903	1.25407	0.000929904
ssuh2	51066	1.46002	0.00101018
pid1	55022	1.90501	0.00104646
tprg1l	127262	1.57148	0.00107513
grk3	157	1.30096	0.00107779
neto2	81831	1.75442	0.00119017
ccdc136	64753	1.42423	0.00119942
dact3	147906	2.66333	0.00121265
pbx3	5090	1.49961	0.00122053
cdc42se2	56990	1.46936	0.00124199
rapgef1	2889	1.43638	0.00126857
VASH1	22846	1.28192	0.00129222
npm2	10361	-1.34499	0.00131887
tulp1	7287	-1.23692	0.0013385
slco3a1	28232	1.43788	0.00134698
nampt	10135	1.49085	0.00135581
fbn2	2201	1.55272	0.0013721
rnf19b	127544	1.70992	0.00137533
mapk1	5594	1.22125	0.00141434
slit1	6585	1.33726	0.00143969
cnksr2	22866	1.28829	0.0014518
dynlt1	6993	-1.31307	0.00145816
ptprt	11122	1.57079	0.00147328
dtnb	1838	1.54897	0.00148774
SYT2	127833	-1.42131	0.00148923
slc12a5	57468	1.57667	0.00152845
tmem163	81615	1.46177	0.00153995
syt6	148281	1.31991	0.00158693
fam169a	26049	1.33605	0.00163812
amigo1	57463	1.23399	0.00169947
galnt13	114805	1.38042	0.00171404
ptpra	5786	1.21009	0.00174147
FRRS1	391059	1.58994	0.00180649
lgals8	3964	1.67088	0.00182884
rn7sk	125050	-1.43791	0.00190935
slc6a5	9152	1.59235	0.00191143
aes	166	1.23062	0.00192435
slc15a2	6565	1.23731	0.00194528
rap2a	5911	2.09319	0.00198435
pip4k2a	5305	1.72078	0.00199996
tprn	286262	1.5117	0.00201446
ypel1	29799	1.27662	0.00205828
PDXK	8566	2.35565	0.00207776
slc7a5	8140	1.48615	0.00212752
GNB4	59345	1.81738	0.00214927
nos1	4842	1.40602	0.00222285
bmpr2	659	1.44658	0.00224088
ndfip1	80762	1.25333	0.0022877
wfikkn2	124857	1.76857	0.00233494
cab39	51719	1.45022	0.00237555
grxcr1	389207	-2.00554	0.00238075
plxna2	5362	1.42581	0.00241518
gja8	2703	1.59848	0.00242491
ca4	762	1.65159	0.00246462
fam151b	167555	-1.31091	0.00250989
lsamp	4045	1.78941	0.00255
pkd2	5311	1.54148	0.00257101
rnf165	494470	2.02543	0.00258607
dhx58	79132	1.3314	0.00265703
fibcd1	84929	1.82493	0.00270262
dcakd	79877	1.49386	0.00285972
ssbp3	23648	1.26645	0.00305799
robo2	6092	1.70778	0.00308468
GMEB2	26205	1.23803	0.00317011
sema3a	10371	2.31237	0.00321073
pcsk1	5122	1.32619	0.00324076
dock3	1795	1.32373	0.00336964
PLCL2	23228	1.25263	0.00350434
fer1l4	80307	-1.50667	0.00354512
slc10a4	201780	1.9292	0.00358707
irs4	8471	1.20112	0.0036418
tex11	56159	-1.409	0.0037729
mtmr9	66036	1.35119	0.0038409
hivep2	3097	1.69296	0.00400994
gpr101	83550	2.6833	0.00407658
foxh1	8928	-1.20858	0.00407966
bach2	60468	1.21408	0.0041175
bri3bp	140707	1.30073	0.00446243
ppp1r9b	84687	1.25039	0.00449395
ssbp2	23635	1.26129	0.00454837
bmp3	651	1.2434	0.00457266
rgmb	285704	1.28962	0.00468338
paqr7	164091	1.55145	0.00481083
c1ql3	389941	1.45192	0.00489543
nox1	27035	-1.26114	0.00498186
ube3b	89910	1.38294	0.00499627
mark4	57787	1.26967	0.00506585
nol4	8715	1.27521	0.0051563
faxc	84553	1.21687	0.00516815
cbl	867	1.28962	0.00538963
ensa	2029	2.19386	0.00544198
kcnj10	3766	1.6734	0.00559595
shisa7	729956	1.35098	0.00626779
DUSP26	78986	1.28025	0.00628815
xkr6	286046	1.49335	0.00631313
sez6	124925	1.2041	0.00631685
mri1	84245	1.61603	0.00631879
abcg2	9429	1.48971	0.00639983
sorbs2	8470	1.62396	0.00641095
ptar1	375743	1.21816	0.00669603
tmc2	117532	-1.27715	0.00677706
gatad2b	57459	1.36681	0.00683119
senp8	123228	1.75364	0.00700795
appl2	55198	1.23319	0.00704172
cabp1	9478	1.33226	0.00714803
dvl1	1855	1.27958	0.00729027
pank1	53354	1.25799	0.00741465
gpr12	2835	1.48208	0.00772021
dner	92737	1.25343	0.00776813
pgbd4	161779	1.39763	0.00786211
hint3	135114	1.45477	0.00805533
sgsm2	9905	1.20442	0.00811204
pxdc1	221749	1.36225	0.0081563
KCNIP1	30820	1.37234	0.00839617
gpr37l1	9283	1.527	0.00840909
C2CD2	25966	1.28792	0.00841346
plxnd1	23129	1.24967	0.00844729
prdm1	639	1.8694	0.00856331
srbd1	55133	-1.37526	0.00858863
abl1	25	1.26382	0.00865443
adamts15	170689	1.43723	0.00873736
faim2	23017	1.51301	0.00887252
gipc1	10755	2.29942	0.0090872
sorcs3	22986	1.327	0.00955949
gfra2	2675	1.22692	0.00958813
zbtb44	29068	1.69214	0.0097681
map3k10	4294	1.40114	0.00984939
cttnbp2	83992	1.20905	0.00986289
cnga4	1262	-1.42586	0.0100694
DISP3	57540	1.39961	0.0100991
hoxc12	3228	1.31113	0.0102688
tyro3	7301	1.80775	0.0108094
mapt	4137	1.7851	0.0108731
nrbp2	340371	1.21314	0.0108733
XPO5	57510	1.41473	0.010901
paqr4	124222	1.72861	0.0109579
kcnh3	23416	1.54086	0.0111805
pomgnt2	84892	1.47646	0.0113744
mecom	2122	1.34807	0.0116312
odf2	4957	1.43543	0.0116979
SELE	6401	1.75513	0.0119687
map3k12	7786	1.22303	0.011985
tmem145	284339	1.29887	0.0119906
slco4a1	28231	1.27563	0.0121217
setbp1	26040	1.27463	0.0122752
sod3	6649	1.74272	0.0123344
gcgr	2642	1.78358	0.0123876
limd2	80774	1.61662	0.0125689
TMEM200C	645369	1.38222	0.0126446
cyth2	9266	1.51509	0.0129944
ptpn9	5780	1.39833	0.0131362
tmem106b	54664	1.28548	0.0132822
tcf7	6932	1.63646	0.0134339
cd22	933	-1.67652	0.0136022
snx24	28966	1.51679	0.0137098
lingo3	645191	1.21981	0.0137758
ppp1r8	5511	1.33749	0.0145886
plek2	26499	-1.53352	0.0149435
osbpl2	9885	1.21101	0.0153971
PLAT	5327	1.76985	0.015893
serinc2	347735	2.06548	0.0160697
tmbim1	64114	1.53758	0.0167152
adgb	79747	-1.36208	0.0168483
cttnbp2nl	55917	1.43409	0.0175822
HELZ2	85441	1.68377	0.0177053
zbtb12	221527	1.82063	0.0177382
abcg4	64137	1.29349	0.0182661
ehd3	30845	1.64332	0.0183436
tacr1	6869	1.54394	0.0185686
rab11fip2	22841	1.22313	0.0187048
fbln1	2192	2.08106	0.018816
slc2a1	6513	1.34858	0.0191288
dmbx1	127343	1.84133	0.0192585
rims3	9783	1.59485	0.0192665
purg	29942	2.24943	0.0196064
skil	6498	1.33037	0.0196965
stk38	11329	1.24804	0.019724
gfpt1	2673	1.6694	0.0199425
lzts3	9762	1.28839	0.0205605
chst12	55501	1.24372	0.0207892
zbtb37	84614	1.91061	0.0211278
grin3b	116444	1.68872	0.0213135
mfsd10	10227	1.82728	0.021558
ldlrap1	26119	2.0093	0.0215947
rnf167	26001	1.27342	0.0220799
vezf1	7716	1.36527	0.0223048
nfatc2	4773	-1.20951	0.0223065
sgsm1	129049	1.3406	0.0228899
MARCHF2	51257	1.30829	0.0230993
prdm16	63976	1.60719	0.023131
plekhm3	389072	1.29524	0.0245948
rab8a	4218	1.28978	0.0246435
sfxn3	81855	1.55515	0.0247315
oprd1	4985	-1.20508	0.0251071
specc1l	23384	1.72348	0.0261175
esrrb	2103	1.41235	0.0263529
gtf3a	2971	-1.32622	0.0269059
p4ha3	283208	-1.52532	0.0269443
egln2	112398	-1.22276	0.0271802
gls	2744	1.32314	0.0273787
slc1a7	6512	1.32176	0.0284552
lars	51520	1.60719	0.0285429
gfod1	54438	1.7046	0.029434
tmem151b	441151	1.68152	0.0296543
arf3	377	1.23372	0.031273
agtpbp1	23287	1.28798	0.0315554
svop	55530	1.22229	0.0316912
gga3	23163	1.23818	0.0319402
tef	7008	1.51703	0.0320804
BMT2	154743	1.43919	0.0323902
kcnc4	3749	1.27707	0.0324021
lrrc75b	388886	1.68563	0.032981
st6galnac6	30815	1.20978	0.0339104
snn	8303	1.23141	0.0347599
kitlg	4254	-1.58259	0.0347856
gabra4	2557	1.79495	0.0356306
dhcr24	1718	1.22404	0.0357632
trim35	23087	-1.48425	0.0363102
megf8	1954	-1.30955	0.0370987
syndig1l	646658	1.36767	0.0374734
avpr1a	552	1.3218	0.037809
cpne5	57699	1.25883	0.0390987
efnb1	1947	1.32574	0.0392713
jazf1	221895	1.26968	0.0400253
gprc5b	51704	1.40092	0.0403124
trim62	55223	1.73895	0.0405527
prrt4	401399	1.44064	0.0414395
fam83h	286077	1.57126	0.0418377
zmat3	64393	1.56724	0.0433976
NINJ1	4814	1.68354	0.0457383
tex30	93081	-1.20909	0.046213
atp8b1	5205	1.36015	0.0462751
gig2	10221	1.39835	0.0463587
kctd16	57528	1.5678	0.0472254
socs6	9306	1.74283	0.0477201
lgi3	203190	1.20258	0.0494568
mfsd11	79157	1.59228	0.049731

## Sheet: 0.1 µg L PFNA DEG
ID	log2FoldChange	pvalue	padj	D2	D3	D4	L1	L2	L4	Gene.name
ENSDARG00000093318	0.93122	6.08e-06	0.117077	326.506	251.257	275.916	607.035	516.474	498.796	si:dkey-57a22.15
ENSDARG00000105408	-1.62202	5.32e-05	0.511792	64.7259	63.6795	55.6405	18.6207	19.2988	21.734	BX248082.1
ENSDARG00000011998	0.889246	0.000107567	0.690255	316.438	200.729	281.251	481.656	467.767	522.703	bfsp2
ENSDARG00000077982	-1.06807	0.00157942	0.999894	128.013	118.361	133.385	40.9656	85.4663	53.2483	elf3
ENSDARG00000068947	-2.41779	0.00188822	0.999894	21.5753	13.8434	28.2013	6.2069	3.67597	2.1734	si:ch211-264e16.1
ENSDARG00000099195	-0.655887	0.00215983	0.999894	700.478	736.467	945.888	594.621	452.144	468.368	ier2a
ENSDARG00000099819	-1.20142	0.00252572	0.999894	112.192	91.3662	243.141	73.2415	58.8155	63.0286	sb:cb1058
ENSDARG00000015890	-1.32267	0.003526	0.999894	54.6574	44.9909	38.8721	18.6207	22.0558	14.1271	mafa
ENSDARG00000002204	-0.82887	0.00357692	0.999894	188.424	269.253	350.611	135.311	176.447	144.531	hspb11
ENSDARG00000103739	-1.13455	0.0036491	0.999894	93.493	56.0656	80.793	45.9311	28.4888	30.4276	bahcc1a
ENSDARG00000076144	-1.02164	0.00387665	0.999894	66.1643	71.2933	82.3174	29.7931	41.3547	36.9478	si:ch211-74m13.3
ENSDARG00000097157	-0.732697	0.00393791	0.999894	145.274	170.273	188.263	106.759	93.7372	104.323	si:ch211-207n23.2
ENSDARG00000056795	-1.13027	0.00459278	0.999894	47.4657	78.9072	97.5614	37.2414	36.7597	29.3409	serpine1
ENSDARG00000068456	1.09186	0.00467363	0.999894	25.8904	24.2259	26.6769	50.8966	56.9775	55.4217	tmem91
ENSDARG00000062788	-1.52091	0.00487148	0.999894	23.0137	65.0638	39.6343	17.3793	13.7849	14.1271	irg1l
ENSDARG00000004748	-0.716475	0.0051452	0.999894	208.561	305.246	320.885	187.448	177.366	145.618	zgc:100868
ENSDARG00000069377	-1.10687	0.00527719	0.999894	64.7259	123.206	186.739	65.7932	53.3016	56.5084	si:dkey-242g16.2
ENSDARG00000077058	-1.49687	0.00544906	0.999894	34.5205	28.3789	72.4088	14.8966	13.7849	19.5606	CELA1 (1 of many)
ENSDARG00000076320	-1.73826	0.00563136	0.999894	23.0137	24.918	54.1161	14.8966	5.51395	10.867	ano9a
ENSDARG00000054690	-1.23761	0.00578975	0.999894	53.2191	42.2222	54.8783	16.1379	29.4078	17.3872	si:dkey-166k12.1
ENSDARG00000069792	0.687135	0.00612803	0.999894	1044.24	629.873	638.722	1480.97	1078.9	1156.25	crygm2d5
ENSDARG00000036140	0.796255	0.006246	0.999894	1050	627.104	973.327	2142.62	1055.92	1401.84	crybgx
ENSDARG00000096843	0.702466	0.00625268	0.999894	184.109	115.592	130.336	227.173	221.477	244.508	zgc:193593
ENSDARG00000075045	-1.85041	0.00663776	0.999894	15.8219	65.756	33.5367	17.3793	4.59496	10.867	cxcl18b
ENSDARG00000077403	-1.79043	0.00702597	0.999894	25.8904	28.3789	50.3051	2.48276	17.4609	9.7803	col8a1a
ENSDARG00000028804	-0.61475	0.00728488	0.999894	537.944	624.336	880.339	450.621	440.197	445.547	ankrd9
ENSDARG00000026820	0.444918	0.00739808	0.999894	809.793	780.766	801.07	981.932	1153.34	1118.21	gucy2d
ENSDARG00000045904	0.874235	0.00758297	0.999894	64.7259	71.2933	48.7807	134.069	84.5473	120.624	nr2e3
ENSDARG00000061468	0.992304	0.00800824	0.999894	31.6438	44.2988	33.5367	94.3449	66.1674	59.7685	ncaph
ENSDARG00000104261	-2.29144	0.00820721	0.999894	11.5068	11.0747	24.3903	3.72414	2.75698	3.2601	NA
ENSDARG00000100515	-0.820368	0.00823871	0.999894	640.067	885.975	1599.85	645.518	498.094	629.2	dusp1
ENSDARG00000095170	-0.967647	0.0084134	0.999894	79.1094	71.2933	115.092	37.2414	57.8965	40.2079	lrrfip1b
ENSDARG00000055595	0.659166	0.00913297	0.999894	769.519	483.133	453.508	965.794	734.275	986.724	clul1
ENSDARG00000078803	-1.8567	0.00947638	0.999894	23.0137	29.0711	55.6405	2.48276	20.2178	6.5202	gas2l1
ENSDARG00000002601	0.797369	0.0101211	0.999894	83.4245	123.898	74.6954	168.828	128.659	195.606	irx7
ENSDARG00000098475	0.498018	0.0101639	0.999894	2791.84	3120.29	2538.88	4480.14	3211.88	4245.74	arr3b
ENSDARG00000012555	0.562702	0.010479	0.999894	293.424	286.558	217.989	384.828	354.731	436.854	ak5
ENSDARG00000097665	1.26791	0.0107291	0.999894	11.5068	15.2277	18.2928	27.3104	42.2736	40.2079	si:ch211-235m3.10
ENSDARG00000057460	0.645336	0.0107922	0.999894	5697.32	3509.98	2831.57	6332.28	6344.72	6143.12	crygm2d13
ENSDARG00000069826	0.591245	0.0109064	0.999894	2279.79	1578.14	1301.83	2587.04	2833.25	2344.01	crygm2d15
ENSDARG00000102267	-1.54898	0.0112372	0.999894	27.3287	28.3789	21.3415	8.68967	11.9469	5.4335	znf750
ENSDARG00000098258	0.538301	0.0113475	0.999894	503.424	608.416	548.02	953.38	640.538	821.546	SLC16A7
ENSDARG00000068702	-0.859567	0.0117778	0.999894	83.4245	84.4445	141.007	57.1035	54.2205	59.7685	lysmd4
ENSDARG00000029710	-2.19847	0.0120322	0.999894	10.0685	13.8434	94.5126	2.48276	9.18992	14.1271	lrrc30a
ENSDARG00000013079	0.548935	0.0124208	0.999894	218.63	172.35	173.019	260.69	287.645	271.675	tubgcp2
ENSDARG00000052115	-2.0676	0.012548	0.999894	12.9452	17.3042	14.4818	4.96552	3.67597	2.1734	ehf
ENSDARG00000036074	-0.681566	0.0127316	0.999894	234.452	236.029	384.91	155.173	186.555	192.346	cebpa
ENSDARG00000037603	1.066	0.0129537	0.999894	21.5753	17.3042	25.1525	45.9311	42.2736	45.6414	zgc:162144
ENSDARG00000105147	-0.839143	0.013698	0.999894	77.6711	80.9837	121.952	49.6552	59.7345	47.8148	osbpl1a
ENSDARG00000097137	-0.549129	0.0138624	0.999894	386.917	601.494	502.289	333.931	332.675	355.351	CR753876.1
ENSDARG00000077187	0.485393	0.0142165	0.999894	583.972	461.676	459.605	633.104	778.386	688.968	impg1a
ENSDARG00000051970	0.654311	0.0145826	0.999894	258.904	260.947	144.818	347.587	357.488	337.964	smu1b
ENSDARG00000097374	0.787071	0.0146586	0.999894	41.7123	50.5283	53.3539	89.3794	90.9802	72.8089	si:dkey-108k21.7
ENSDARG00000013926	-0.561756	0.014945	0.999894	412.807	592.496	653.204	372.414	342.784	411.86	slc16a9a
ENSDARG00000091579	0.533793	0.0150119	0.999894	237.328	280.328	211.891	357.518	312.457	387.952	si:ch211-66e2.5
ENSDARG00000074469	0.597888	0.0152728	0.999894	166.849	135.665	119.665	191.173	235.262	207.56	amigo3
ENSDARG00000078674	-0.892992	0.0152862	0.999894	80.5478	129.435	83.8418	38.4828	49.6256	70.6355	hspb9
ENSDARG00000092310	-1.49238	0.0153336	0.999894	27.3287	16.612	35.0611	9.93105	7.35194	10.867	si:ch211-199g17.2
ENSDARG00000094696	-0.779194	0.0153911	0.999894	192.739	254.718	457.319	166.345	187.474	174.959	si:dkey-201c13.2
ENSDARG00000055395	-0.865507	0.015631	0.999894	67.6026	112.131	112.043	48.4138	68.9244	43.468	foxq1b
ENSDARG00000007344	-0.955569	0.0159462	0.999894	123.698	299.017	298.782	176.276	73.5194	124.971	tcap
ENSDARG00000094725	0.950094	0.0161026	0.999894	34.5205	28.3789	23.6281	45.9311	56.9775	61.9419	si:ch211-284e13.5
ENSDARG00000021433	-0.698065	0.0162943	0.999894	130.89	119.053	161.586	79.4484	102.008	71.7222	asmtl
ENSDARG00000068194	-1.10315	0.0165616	0.999894	159.657	214.572	621.954	117.931	229.748	116.277	klf9
ENSDARG00000015134	0.494794	0.0167895	0.999894	322.191	401.457	358.233	587.173	445.711	496.622	camkk1b
ENSDARG00000008788	0.371553	0.0170023	0.999894	1206.78	1176.69	1182.17	1528.14	1450.17	1634.4	camk1gb
ENSDARG00000033854	-0.574446	0.0171089	0.999894	218.63	204.882	288.873	157.655	162.662	158.658	abrab
ENSDARG00000056328	-1.43364	0.0175637	0.999894	21.5753	24.2259	50.3051	7.44828	11.9469	16.3005	rhot2
ENSDARG00000013795	0.719304	0.0179073	0.999894	66.1643	60.9108	51.0673	91.8622	90.0612	109.757	hps4
ENSDARG00000094280	0.514453	0.0180106	0.999894	156.781	159.199	151.677	219.724	210.449	237.987	usp21
ENSDARG00000039669	-0.73409	0.0181544	0.999894	152.465	124.59	160.824	63.3104	116.712	81.5025	TSTA3 (1 of many)
ENSDARG00000077318	-1.11716	0.0183317	0.999894	38.8355	57.4499	95.2748	19.8621	41.3547	27.1675	CR376737.1
ENSDARG00000020602	0.469268	0.0185718	0.999894	2990.34	2378.29	2066.32	3459.73	3791.76	3034.07	grk7a
ENSDARG00000100453	-1.061	0.018663	0.999894	69.041	92.0583	162.348	38.4828	82.7093	33.6877	GALNT10
ENSDARG00000016936	-1.1047	0.0186704	0.999894	31.6438	72.6776	105.946	34.7587	35.8407	28.2542	hmcn1
ENSDARG00000099411	-0.651678	0.0187625	0.999894	122.26	137.049	174.543	81.9311	99.2512	95.6296	zgc:158343
ENSDARG00000096655	-0.808878	0.018799	0.999894	197.054	108.67	169.208	70.7587	124.064	73.8956	BX901920.1
ENSDARG00000100613	0.646541	0.0189888	0.999894	290.547	282.405	164.635	356.276	333.594	461.848	CABZ01089777.1
ENSDARG00000102023	-1.88086	0.0190696	0.999894	4.31506	29.7632	68.5978	7.44828	11.9469	8.6936	phf13
ENSDARG00000099902	-0.700259	0.0192337	0.999894	119.383	148.124	185.976	72.0001	100.17	107.583	il17rc
ENSDARG00000074317	-1.0539	0.0193598	0.999894	40.2739	43.6066	43.4453	27.3104	19.2988	15.2138	fam20ca
ENSDARG00000101719	0.542362	0.019375	0.999894	152.465	123.898	138.72	207.311	208.611	185.826	pargl
ENSDARG00000025766	-0.815345	0.0201317	0.999894	83.4245	89.9818	124.238	42.2069	74.4384	52.1616	zgc:66440
ENSDARG00000008735	0.373991	0.0207183	0.999894	1218.29	1308.2	1128.05	1545.52	1521.85	1669.17	atp6ap2
ENSDARG00000052138	0.41657	0.0208355	0.999894	516.369	586.958	491.618	729.932	658.917	742.216	slc1a2a
ENSDARG00000059001	-0.751721	0.0209769	0.999894	90.6163	137.741	183.69	83.1725	88.2233	74.9823	pim2
ENSDARG00000099839	-1.71703	0.0211611	0.999894	25.8904	17.9964	22.8659	9.93105	9.18992	1.0867	si:ch211-9d9.1
ENSDARG00000036619	-0.921346	0.021373	0.999894	44.589	59.5264	81.5552	34.7587	35.8407	28.2542	mgat3b
ENSDARG00000078172	-1.75505	0.0215186	0.999894	14.3835	13.1512	28.2013	3.72414	8.27093	4.3468	CU984600.1
ENSDARG00000030933	-0.677548	0.0215312	0.999894	116.507	105.902	120.427	58.3449	86.3853	68.4621	ksr1b
ENSDARG00000077029	-0.814162	0.0216057	0.999894	54.6574	73.3698	73.9332	37.2414	41.3547	36.9478	bub1
ENSDARG00000037285	0.38731	0.0216466	0.999894	868.766	788.379	732.472	986.898	1060.52	1073.66	mipa
ENSDARG00000094512	-0.912055	0.0217252	0.999894	54.6574	64.3716	92.226	32.2759	49.6256	30.4276	gabrz
ENSDARG00000007715	0.533475	0.0223754	0.999894	156.781	126.667	132.622	189.931	215.044	193.433	lgsn
ENSDARG00000058819	0.758457	0.0224249	0.999894	43.1506	50.5283	54.8783	73.2415	102.927	76.069	nog1
ENSDARG00000071629	-1.99861	0.0226779	0.999894	8.63012	12.459	20.5793	3.72414	4.59496	2.1734	BX511034.1
ENSDARG00000103092	1.02825	0.0227837	0.999894	44.589	29.0711	19.055	84.4139	45.0306	56.5084	grem2b
ENSDARG00000095362	-0.588514	0.0231947	0.999894	195.616	193.115	267.532	163.862	122.226	152.138	si:ch211-77g15.32
ENSDARG00000009953	0.462338	0.0232593	0.999894	204.246	209.035	192.836	288	283.969	262.982	med14
ENSDARG00000023157	-1.60656	0.0233111	0.999894	54.6574	8.99818	66.3112	8.68967	11.9469	21.734	cbln10
ENSDARG00000091101	-1.17944	0.0234014	0.999894	31.6438	59.5264	26.6769	19.8621	17.4609	15.2138	fabp10b
ENSDARG00000095802	0.631418	0.023832	0.999894	786.779	569.654	381.099	1072.55	727.842	885.661	si:ch1073-155h21.2
ENSDARG00000007382	0.546556	0.0239942	0.999894	244.52	299.709	185.976	378.621	365.759	322.75	ubtd1a
ENSDARG00000078585	-0.966332	0.0241891	0.999894	37.3972	47.7596	44.9697	19.8621	22.0558	24.9941	mon1a
ENSDARG00000028017	-0.462739	0.0242758	0.999894	345.205	326.703	388.721	269.38	271.103	229.294	tp53inp1
ENSDARG00000032838	0.454041	0.0245871	0.999894	297.739	328.088	275.154	445.656	426.412	362.958	si:dkey-206f10.1
ENSDARG00000053248	0.570208	0.0246277	0.999894	133.767	131.512	130.336	180	240.776	165.178	inab
ENSDARG00000090394	0.753591	0.0250928	0.999894	145.274	78.9072	78.5064	218.483	145.201	141.271	NA
ENSDARG00000029916	1.35188	0.0253777	0.999894	12.9452	9.69035	11.433	34.7587	13.7849	38.0345	NA
ENSDARG00000031658	1.02487	0.025408	0.999894	21.5753	15.2277	19.055	40.9656	37.6787	33.6877	si:ch211-207d6.2
ENSDARG00000027744	-0.800918	0.0255105	0.999894	552.328	1260.44	1736.29	861.518	489.823	688.968	gadd45ba
ENSDARG00000100397	0.432335	0.0255165	0.999894	7755.6	6919.6	5153.22	8803.87	9133.86	8813.14	pde6c
ENSDARG00000089795	0.480008	0.0258617	0.999894	267.534	294.171	214.94	337.656	380.463	364.045	sertad4
ENSDARG00000061600	-0.760028	0.0258768	0.999894	184.109	127.359	206.556	65.7932	141.525	96.7163	tmem2
ENSDARG00000074285	0.602626	0.0258841	0.999894	80.5478	71.2933	87.6528	126.621	119.469	117.364	si:ch73-335m24.2
ENSDARG00000098376	0.385448	0.0259722	0.999894	642.944	617.414	544.972	803.173	749.898	803.072	si:ch211-207l14.1
ENSDARG00000030938	1.14238	0.0259962	0.999894	17.2602	13.8434	16.0062	22.3449	34.9217	45.6414	fermt3b
ENSDARG00000000588	-0.855732	0.0261924	0.999894	50.3424	64.3716	89.9394	34.7587	44.1116	34.7744	grasp
ENSDARG00000090568	0.523497	0.026597	0.999894	123.698	123.206	112.043	182.483	162.662	170.612	mrpl52
ENSDARG00000094557	-0.562863	0.0267556	0.999894	509.177	844.445	967.992	564.828	499.932	510.749	nupr1
ENSDARG00000093153	-1.33592	0.0269601	0.999894	38.8355	42.2222	28.2013	4.96552	11.9469	26.0808	CU137717.1
ENSDARG00000101676	-1.23139	0.027208	0.999894	21.5753	33.9162	66.3112	12.4138	20.2178	19.5606	KLHL28
ENSDARG00000092890	-1.54736	0.0274887	0.999894	27.3287	12.459	89.9394	11.1724	13.7849	19.5606	si:ch73-44m9.5
ENSDARG00000062906	0.540133	0.0280181	0.999894	107.877	101.749	106.708	165.104	140.606	154.311	kcnv2b
ENSDARG00000079698	0.636281	0.028079	0.999894	73.356	98.98	77.7442	134.069	107.522	149.965	asb13a.1
ENSDARG00000030349	0.461705	0.0280949	0.999894	4480.47	3862.99	2781.26	5521.66	4827.47	4966.22	cryba2a
ENSDARG00000062325	-0.862975	0.0281057	0.999894	109.315	144.663	233.233	52.138	128.659	86.936	shank2
ENSDARG00000079274	-0.777577	0.0285411	0.999894	4749.44	1758.8	6402.46	2405.8	2680.7	2443.99	prss59.1
ENSDARG00000021480	-0.776266	0.0286613	0.999894	102.123	64.3716	69.36	48.4138	48.7066	39.1212	olfml2bb
ENSDARG00000041569	-0.809062	0.0287316	0.999894	2143.15	962.114	3769.83	1166.9	1370.22	1386.63	ces2
ENSDARG00000008306	0.507231	0.0292032	0.999894	198.493	149.508	203.507	280.552	240.776	260.808	rdh5
ENSDARG00000105270	-0.965771	0.0293472	0.999894	50.3424	125.975	57.9271	31.0345	45.0306	44.5547	NA
ENSDARG00000070227	-1.57483	0.0293803	0.999894	25.8904	11.7669	48.0185	3.72414	13.7849	10.867	nhsa
ENSDARG00000076945	-1.00411	0.0293829	0.999894	58.9725	164.044	255.336	73.2415	107.522	58.6818	FO834840.1
ENSDARG00000078876	1.13002	0.0294101	0.999894	23.0137	12.459	15.244	26.069	32.1647	49.9882	NA
ENSDARG00000089444	1.18529	0.0294512	0.999894	17.2602	11.0747	11.433	38.4828	28.4888	21.734	omgb
ENSDARG00000061497	-1.59804	0.0298784	0.999894	18.6986	11.0747	30.4879	6.2069	9.18992	4.3468	thsd7bb
ENSDARG00000092115	-0.362529	0.0301178	0.999894	1541.91	1888.93	1665.4	1360.55	1350.92	1255.14	eif4a1a
ENSDARG00000100163	-1.74458	0.030154	0.999894	27.3287	8.99818	23.6281	7.44828	1.83798	8.6936	tox4b
ENSDARG00000018263	-0.658884	0.0301686	0.999894	263.219	152.969	326.983	157.655	151.634	160.832	pdia2
ENSDARG00000087473	-1.13048	0.0302234	0.999894	38.8355	121.822	160.062	28.5518	79.0333	39.1212	dnajb12b
ENSDARG00000076632	-0.958783	0.0304453	0.999894	38.8355	38.0692	38.8721	19.8621	21.1368	18.4739	zdhhc12a
ENSDARG00000061752	-0.435859	0.030732	0.999894	313.561	305.938	274.391	223.449	215.044	221.687	ripor2
ENSDARG00000100789	-0.475382	0.0307642	0.999894	345.205	320.474	274.391	258.207	206.773	210.82	plgrkt
ENSDARG00000091234	-1.04354	0.0309522	0.999894	43.1506	112.823	102.135	53.3794	53.3016	19.5606	si:ch73-335l21.4
ENSDARG00000038643	-0.767452	0.0310055	0.999894	74.7944	56.7578	67.0734	44.6897	35.8407	35.8611	alas2
ENSDARG00000026759	-0.980007	0.0310551	0.999894	57.5341	107.978	61.738	57.1035	38.5977	20.6473	ldlrb
ENSDARG00000012368	0.623436	0.0313625	0.999894	67.6026	89.2897	103.659	142.759	147.958	114.104	ttc21b
ENSDARG00000061203	0.385821	0.0314053	0.999894	750.821	643.024	627.289	803.173	891.423	941.083	trpc1
ENSDARG00000101589	-0.706939	0.0317837	0.999894	90.6163	139.818	166.921	95.5863	63.4105	86.936	cacna1db
ENSDARG00000053875	0.531395	0.03207	0.999894	6213.69	4591.15	3158.55	6568.15	7478.76	6126.82	cryba1b
ENSDARG00000069671	0.519062	0.0321247	0.999894	115.068	103.133	122.714	155.173	166.338	166.265	maip1
ENSDARG00000011334	0.490714	0.0322808	0.999894	316.438	314.244	395.581	399.725	589.074	453.154	ncaldb
ENSDARG00000096616	-0.423704	0.0322924	0.999894	924.861	1304.04	1174.55	908.691	769.197	863.927	si:ch211-255p10.3
ENSDARG00000019902	0.373861	0.0326126	0.999894	5764.92	6244.05	5177.61	7962.22	6375.05	7935.09	rcvrn2
ENSDARG00000074258	-1.22338	0.0330709	0.999894	20.1369	26.9946	60.9758	16.1379	16.5419	14.1271	gramd1bb
ENSDARG00000017391	-0.981135	0.0331206	0.999894	50.3424	59.5264	128.811	26.069	44.1116	51.0749	unc13ba
ENSDARG00000088816	-0.61482	0.0331216	0.999894	138.082	139.818	163.11	70.7587	118.55	97.803	trabd2b
ENSDARG00000098906	-1.32284	0.0333805	0.999894	17.2602	19.3807	32.0123	8.68967	9.18992	9.7803	herc7
ENSDARG00000095615	-0.600921	0.033644	0.999894	139.52	224.955	233.995	141.517	142.444	113.017	si:dkeyp-86h10.3
ENSDARG00000032405	-0.511589	0.0338492	0.999894	1170.82	1256.98	1381.87	789.518	1204.8	677.014	zgc:85975
ENSDARG00000087301	0.452477	0.0341908	0.999894	1835.34	1414.1	1166.93	1921.66	2253.37	1860.43	crygm2d14
ENSDARG00000101597	0.485076	0.0341924	0.999894	320.753	276.867	206.556	388.552	362.083	370.565	si:dkeyp-57d7.4
ENSDARG00000028896	-0.698628	0.0344948	0.999894	81.9861	84.4445	127.287	53.3794	59.7345	68.4621	plpp2b
ENSDARG00000070170	-0.840601	0.0344995	0.999894	90.6163	59.5264	90.7016	26.069	56.9775	49.9882	si:ch211-225p5.8
ENSDARG00000105060	0.607476	0.0345722	0.999894	602.67	413.916	258.385	666.621	621.239	647.674	rdh8b
ENSDARG00000034173	-0.67483	0.0346061	0.999894	84.8629	69.909	86.1284	49.6552	48.7066	52.1616	prkcq
ENSDARG00000068888	-1.50634	0.0349067	0.999894	57.5341	22.8415	41.1587	2.48276	29.4078	9.7803	klhl41a
ENSDARG00000031203	-0.654519	0.0349274	0.999894	172.602	276.867	381.099	178.759	203.097	147.791	commd1
ENSDARG00000037068	-1.45619	0.0352226	0.999894	7.19177	45.6831	38.1099	9.93105	12.8659	10.867	IKZF4
ENSDARG00000029894	1.80881	0.0352468	0.999894	7.19177	3.46084	3.81099	12.4138	29.4078	6.5202	slc2a15a
ENSDARG00000040942	0.461322	0.0353456	0.999894	220.068	202.805	201.982	271.862	253.642	333.617	pnp6
ENSDARG00000014953	0.575507	0.0354459	0.999894	257.465	169.581	138.72	271.862	303.267	260.808	cnih3
ENSDARG00000076014	0.91805	0.0357816	0.999894	37.3972	32.5319	21.3415	80.6897	45.0306	45.6414	ERC1
ENSDARG00000088390	-1.09484	0.0362699	0.999894	66.1643	29.0711	120.427	23.5862	35.8407	41.2946	nme4
ENSDARG00000061634	-1.13097	0.0363425	0.999894	31.6438	25.6102	54.1161	13.6552	23.8938	13.0404	aifm4
ENSDARG00000007092	0.45495	0.0364172	0.999894	199.931	187.578	172.257	281.793	252.723	231.467	xab2
ENSDARG00000069265	-0.488524	0.036485	0.999894	222.945	298.324	310.977	177.517	206.773	210.82	matn3b
ENSDARG00000079074	0.42474	0.0365932	0.999894	317.876	374.463	322.41	433.242	410.79	520.53	frmpd1a
ENSDARG00000074001	0.587895	0.0367949	0.999894	2954.38	1884.08	1243.91	3238.76	3025.32	2869.98	crygmxl2
ENSDARG00000058206	-0.590766	0.0370329	0.999894	133.767	180.656	233.995	131.586	111.198	123.884	si:ch211-153b23.5
ENSDARG00000069095	-2.08733	0.0370808	0.999894	12.9452	6.22951	103.659	7.44828	20.2178	1.0867	gls2a
ENSDARG00000013274	-0.759372	0.0372598	0.999894	66.1643	65.756	71.6466	33.5173	52.3826	33.6877	eif4eb
ENSDARG00000103720	-0.541803	0.0372656	0.999894	851.505	1160.07	1607.48	891.311	668.107	930.216	zgc:162730
ENSDARG00000030494	-0.643685	0.0374437	0.999894	204.246	258.871	328.507	110.483	223.315	172.785	hfe2
ENSDARG00000101050	1.57706	0.037664	0.999894	0	14.5355	11.433	32.2759	19.2988	30.4276	tmc8
ENSDARG00000079255	-0.699723	0.0377482	0.999894	109.315	107.978	74.6954	50.8966	75.3574	52.1616	zgc:174935
ENSDARG00000033579	-0.609661	0.0381166	0.999894	184.109	124.59	162.348	91.8622	128.659	85.8493	mtrf1
ENSDARG00000036171	-1.03692	0.0383639	0.999894	44.589	31.8397	95.2748	23.5862	26.6508	33.6877	rnasel3
ENSDARG00000095328	0.990075	0.0385544	0.999894	54.6574	38.7614	16.0062	65.7932	52.3826	95.6296	si:ch211-191i18.4
ENSDARG00000077124	-2.18762	0.0388107	0.999894	5.75341	13.8434	60.9758	3.72414	13.7849	0	si:ch211-255p10.4
ENSDARG00000088023	0.680762	0.038843	0.999894	89.1779	60.9108	48.0185	95.5863	102.008	115.19	si:dkey-26c10.5
ENSDARG00000060072	0.572371	0.0389185	0.999894	185.548	114.208	113.568	220.966	185.636	202.126	abi3a
ENSDARG00000007576	0.618094	0.038938	0.999894	8551.01	4964.23	3234.01	8762.91	8606.36	8329.56	crybb1l1
ENSDARG00000043548	-0.481635	0.0389626	0.999894	191.301	220.802	253.05	147.724	170.014	159.745	atg4da
ENSDARG00000008275	-0.479423	0.038981	0.999894	378.287	455.447	592.228	322.759	382.301	319.49	klhl24b
ENSDARG00000100968	-0.61966	0.0390065	0.999894	110.753	155.046	198.171	89.3794	100.17	114.104	si:ch211-1a19.3
ENSDARG00000094488	0.354166	0.0390662	0.999894	535.067	616.722	592.228	769.656	753.574	709.615	BX510923.1
ENSDARG00000101368	0.560995	0.0392755	0.999894	421.438	324.627	224.848	551.173	382.301	494.449	cngb3.2
ENSDARG00000030872	-0.97425	0.0396449	0.999894	106.438	70.6011	268.294	49.6552	77.1954	99.9764	cetp
ENSDARG00000053547	0.36933	0.0396486	0.999894	691.848	753.771	614.332	958.346	828.931	874.794	jakmip2
ENSDARG00000077040	-0.547323	0.0398414	0.999894	123.698	119.053	146.342	94.3449	84.5473	88.0227	si:ch211-85n16.4
ENSDARG00000101479	-0.876579	0.039978	0.999894	47.4657	40.8379	75.4576	34.7587	25.7318	29.3409	BX908782.2
ENSDARG00000101501	0.569039	0.0402965	0.999894	113.63	157.814	115.854	172.552	164.5	240.161	si:ch73-305o9.3
ENSDARG00000105159	-0.54188	0.0403558	0.999894	227.26	279.636	396.343	184.966	212.287	224.947	hdac8
ENSDARG00000077960	-1.99987	0.0403644	0.999894	5.75341	8.99818	66.3112	1.24138	9.18992	9.7803	si:ch211-186e20.7
ENSDARG00000036548	-1.3207	0.0405715	0.999894	51.7807	20.0729	51.8295	7.44828	31.2457	9.7803	s1pr2
ENSDARG00000070127	-1.13011	0.0408513	0.999894	33.0821	42.9144	124.238	18.6207	40.4357	32.601	nfxl1
ENSDARG00000025311	-0.903918	0.0415816	0.999894	48.904	42.9144	38.1099	16.1379	28.4888	23.9074	cuzd1.2
ENSDARG00000037884	-1.08145	0.0416834	0.999894	33.0821	44.9909	92.9882	13.6552	36.7597	30.4276	rab30
ENSDARG00000054890	0.438145	0.0421037	0.999894	290.547	245.72	253.812	396	374.03	297.756	rgra
ENSDARG00000000542	0.504424	0.0422679	0.999894	138.082	139.818	104.421	188.69	170.014	182.566	gtf2e1
ENSDARG00000103082	-1.08014	0.0423357	0.999894	27.3287	22.8415	37.3477	13.6552	14.7039	13.0404	NA
ENSDARG00000037677	0.725152	0.0423773	0.999894	63.2876	36.6849	51.0673	101.793	73.5194	71.7222	fgf24
ENSDARG00000073750	0.510294	0.0428514	0.999894	1412.46	713.625	961.894	1540.55	1463.95	1385.54	crygm2d9
ENSDARG00000092191	-0.965614	0.0429678	0.999894	142.397	127.359	405.489	81.9311	74.4384	190.173	CR318588.1
ENSDARG00000071475	-0.698967	0.0430311	0.999894	80.5478	89.9818	59.4514	48.4138	42.2736	51.0749	aox5
ENSDARG00000032929	0.58186	0.043059	0.999894	7863.48	4353.04	3303.37	8324.7	7181.92	7714.49	cryba1l1
ENSDARG00000076485	-1.06808	0.0431059	0.999894	35.9588	29.7632	58.6893	12.4138	16.5419	30.4276	NA
ENSDARG00000045864	-0.738157	0.0432111	0.999894	76.2327	64.3716	59.4514	49.6552	31.2457	39.1212	lmod2b
ENSDARG00000061365	-1.39256	0.0432847	0.999894	14.3835	23.5337	16.7684	4.96552	8.27093	7.6069	hepacam2
ENSDARG00000000837	-1.12031	0.0434476	0.999894	31.6438	45.6831	120.427	22.3449	45.9496	22.8207	snx9a
ENSDARG00000103131	1.36812	0.0435086	0.999894	5.75341	17.3042	7.62198	43.4483	14.7039	23.9074	NA
ENSDARG00000063706	-1.30248	0.0436865	0.999894	21.5753	13.8434	30.4879	9.93105	9.18992	7.6069	pde8b
ENSDARG00000044605	0.350267	0.0437544	0.999894	650.136	652.714	551.069	787.035	773.792	800.898	stx12l
ENSDARG00000089078	-0.654903	0.0437679	0.999894	86.3012	80.2915	88.415	44.6897	49.6256	67.3754	si:ch211-160j14.3
ENSDARG00000035858	-0.428682	0.0438019	0.999894	435.821	505.975	628.051	387.311	418.141	362.958	cnn2
ENSDARG00000017780	-0.471555	0.0439957	0.999894	506.3	488.671	464.941	436.966	260.994	356.438	rorcb
ENSDARG00000103013	0.685588	0.044163	0.999894	67.6026	89.9818	57.9271	79.4484	124.064	143.444	pcdh1g22
ENSDARG00000051975	-0.61222	0.0442237	0.999894	188.424	248.488	308.69	126.621	223.315	138.011	cd99
ENSDARG00000104117	-2.42439	0.0442983	0.999894	5.75341	2.0765	35.0611	1.24138	5.51395	1.0867	fzd4
ENSDARG00000077573	-0.945292	0.0445738	0.999894	33.0821	55.3734	32.7745	23.5862	18.3798	21.734	tmprss13b
ENSDARG00000060797	0.849355	0.0450068	0.999894	20.1369	26.9946	45.7319	57.1035	53.3016	59.7685	pfkmb
ENSDARG00000037588	0.422789	0.0450359	0.999894	376.849	406.995	289.635	486.621	447.549	504.229	bhlhe23
ENSDARG00000005002	-0.612151	0.0450815	0.999894	100.685	106.594	87.6528	55.8621	59.7345	77.1557	brf1b
ENSDARG00000104874	-0.933828	0.0453417	0.999894	54.6574	68.5246	101.372	23.5862	65.2485	28.2542	CABZ01088508.1
ENSDARG00000075930	-2.19499	0.0454302	0.999894	11.5068	7.61385	38.1099	0	11.0279	1.0867	adamts2
ENSDARG00000089190	-1.46368	0.0457482	0.999894	18.6986	20.765	45.7319	2.48276	19.2988	8.6936	tanc1b
ENSDARG00000056396	-0.587185	0.045815	0.999894	152.465	111.439	102.135	88.138	79.9523	73.8956	dusp22a
ENSDARG00000069834	-1.21722	0.0460911	0.999894	20.1369	25.6102	27.4391	12.4138	5.51395	14.1271	pnpla4
ENSDARG00000030758	0.404556	0.0462808	0.999894	1016.92	1403.02	1059.46	1757.8	1406.98	1446.4	guca1c
ENSDARG00000055644	-1.16659	0.0463941	0.999894	25.8904	29.0711	21.3415	13.6552	13.7849	6.5202	prss60.2
ENSDARG00000059956	-0.858128	0.046447	0.999894	58.9725	60.9108	148.629	43.4483	54.2205	51.0749	ptk6b
ENSDARG00000069168	-0.637777	0.0466416	0.999894	115.068	139.818	105.946	75.7242	56.0585	101.063	si:dkey-73n10.1
ENSDARG00000044280	0.612112	0.0467294	0.999894	140.959	84.4445	98.3236	203.586	159.905	127.144	opn1mw2
ENSDARG00000095649	0.438437	0.046778	0.999894	214.315	262.332	190.55	299.173	310.619	295.583	si:dkey-97a13.12
ENSDARG00000094792	-0.606785	0.0469036	0.999894	300.616	236.029	522.106	211.035	244.452	240.161	twf2a
ENSDARG00000100352	-0.595429	0.0469688	0.999894	519.246	411.84	740.094	254.483	491.661	358.611	aglb
ENSDARG00000037408	1.35027	0.0471278	0.999894	5.75341	21.4572	5.33539	28.5518	20.2178	36.9478	tbc1d10c
ENSDARG00000059109	0.407372	0.0472813	0.999894	861.574	815.374	608.234	1099.86	896.017	1032.37	si:dkeyp-113d7.1
ENSDARG00000041864	0.348382	0.0477648	0.999894	857.259	766.23	695.887	1055.17	945.643	948.69	capn3a
ENSDARG00000079795	-1.49526	0.0478083	0.999894	18.6986	12.459	28.2013	8.68967	10.1089	2.1734	VSTM5
ENSDARG00000070431	0.404174	0.0481137	0.999894	681.78	700.474	512.959	892.553	734.275	880.227	fip1l1b
ENSDARG00000071083	0.71159	0.0481499	0.999894	41.7123	44.9909	36.5855	80.6897	52.3826	69.5488	si:dkeyp-34c12.1
ENSDARG00000070124	0.449108	0.0482085	0.999894	228.698	255.41	207.318	335.173	258.237	352.091	ptpn23a
ENSDARG00000099740	0.375512	0.0482182	0.999894	2134.52	2173.41	1641.01	2825.38	2274.51	2616.77	NA
ENSDARG00000004219	0.668632	0.0482392	0.999894	61.8492	63.6795	54.1161	98.0691	120.388	66.2887	slc6a3
ENSDARG00000067781	0.685762	0.0482642	0.999894	89.1779	54.6813	55.6405	121.655	76.2764	119.537	urp2
ENSDARG00000070972	0.515106	0.0483339	0.999894	1142.05	773.844	551.831	1219.04	1188.26	1111.69	si:ch211-81a5.8
ENSDARG00000013721	-0.692815	0.0483995	0.999894	756.574	710.164	1945.13	779.587	742.546	590.078	g6pca.2
ENSDARG00000093905	1.48843	0.0484771	0.999894	7.19177	3.46084	6.09758	17.3793	17.4609	10.867	BX323559.3
ENSDARG00000005049	-0.529988	0.0485112	0.999894	146.712	140.51	183.69	98.0691	127.74	99.9764	rab20
ENSDARG00000032553	-1.45642	0.0488983	0.999894	12.9452	13.1512	20.5793	6.2069	5.51395	5.4335	egln3
ENSDARG00000031588	-0.541102	0.049197	0.999894	202.808	204.882	135.671	112.966	141.525	117.364	si:dkey-239b22.1
ENSDARG00000078694	0.490233	0.0493988	0.999894	1287.33	987.032	746.192	1648.55	1106.47	1483.35	phlpp1
ENSDARG00000030896	-0.545882	0.0495374	0.999894	222.945	288.634	394.056	171.311	249.047	201.04	foxq1a
ENSDARG00000094310	0.566591	0.0495416	0.999894	3633.28	2264.08	1551.84	4354.76	3255.07	3415.5	si:ch211-255g12.6
ENSDARG00000036292	1.37267	0.0497142	0.999894	7.19177	5.53734	7.62198	19.8621	11.0279	21.734	cdx4
ENSDARG00000068557	0.77745	0.0498116	0.999894	24.452	31.8397	49.5429	64.5518	58.8155	60.8552	htr5ab
ENSDARG00000105445	-1.00994	0.0499608	0.999894	28.7671	42.2222	64.7868	13.6552	33.0837	20.6473	CR769769.2
ENSDARG00000037646	0.525521	0.0500159	0.999894	151.027	126.667	119.665	237.104	181.041	152.138	rgs11
ENSDARG00000067567	1.00314	0.0500635	0.999894	14.3835	17.3042	28.9635	59.5863	28.4888	35.8611	SLC6A13
ENSDARG00000003462	-1.31694	0.0501011	0.999894	14.3835	16.612	32.7745	8.68967	6.43295	10.867	fech
ENSDARG00000101828	-1.04183	0.0502554	0.999894	40.2739	22.1494	28.2013	13.6552	16.5419	13.0404	si:dkey-16p6.1
ENSDARG00000097006	-0.832194	0.0503047	0.999894	44.589	80.2915	136.433	49.6552	49.6256	48.9015	CR854839.1
ENSDARG00000010572	-0.830016	0.0503404	0.999894	100.685	168.197	349.087	153.931	81.7903	114.104	slc25a25a
ENSDARG00000015290	-0.873518	0.0504038	0.999894	60.4108	76.8306	102.897	21.1035	67.0864	42.3813	sacm1la
ENSDARG00000036826	-1.52657	0.0511831	0.999894	15.8219	8.99818	28.2013	6.2069	3.67597	8.6936	ankrd52a
ENSDARG00000033802	-0.733479	0.0515102	0.999894	138.082	131.512	339.178	111.724	131.416	123.884	cyp27a7
ENSDARG00000099284	1.50331	0.0517707	0.999894	2.87671	4.84518	7.62198	11.1724	18.3798	15.2138	si:dkey-228b2.6
ENSDARG00000042014	0.623647	0.0517827	0.999894	67.6026	74.062	47.2563	90.6208	90.0612	109.757	cyp11c1
ENSDARG00000069499	0.887345	0.0518446	0.999894	21.5753	45.6831	28.2013	79.4484	37.6787	63.0286	spag1b
ENSDARG00000079497	-0.472299	0.0520813	0.999894	325.068	428.452	366.617	288	204.935	317.317	tcima
ENSDARG00000099299	0.348349	0.0522091	0.999894	815.546	856.212	733.997	1122.21	1036.62	904.135	NA
ENSDARG00000074219	-1.25755	0.0522887	0.999894	20.1369	19.3807	22.8659	13.6552	7.35194	5.4335	map3k20
ENSDARG00000097539	1.31565	0.052493	0.999894	10.0685	5.53734	11.433	31.0345	24.8128	10.867	si:ch211-39f2.3
ENSDARG00000070957	-0.682635	0.052637	0.999894	58.9725	67.8325	62.5002	45.9311	35.8407	36.9478	im:7160594
ENSDARG00000076106	1.44411	0.0526671	0.999894	10.0685	4.84518	6.09758	14.8966	10.1089	30.4276	ftr43
ENSDARG00000027423	-1.00863	0.0526915	0.999894	28.7671	40.8379	76.982	14.8966	33.0837	24.9941	igf1ra
ENSDARG00000013415	-0.71135	0.0527211	0.999894	57.5341	79.5993	88.415	34.7587	45.0306	58.6818	lmna
ENSDARG00000062489	-0.721708	0.052854	0.999894	63.2876	64.3716	94.5126	52.138	50.5446	32.601	2025-03-08
ENSDARG00000039806	-1.48622	0.0528994	0.999894	11.5068	12.459	20.5793	6.2069	5.51395	4.3468	tbxtb
ENSDARG00000030753	-0.628341	0.0529533	0.999894	231.575	178.579	285.062	112.966	217.801	117.364	prrg4
ENSDARG00000078752	-1.07667	0.0529851	0.999894	27.3287	20.765	38.1099	11.1724	17.4609	11.9537	rubcn
ENSDARG00000091209	-0.474654	0.0530196	0.999894	893.218	1459.09	1635.68	1031.59	852.825	989.984	ucp3
ENSDARG00000098121	-0.895438	0.053034	0.999894	34.5205	75.4463	69.36	31.0345	21.1368	45.6414	FP101882.1
ENSDARG00000070486	-1.00537	0.0530584	0.999894	41.7123	24.2259	29.7257	18.6207	16.5419	11.9537	rbp7b
ENSDARG00000014292	0.499129	0.0531079	0.999894	296.301	289.326	196.647	439.449	291.321	373.825	med15
ENSDARG00000088195	0.496538	0.0531468	0.999894	228.698	233.261	158.537	255.724	264.67	353.178	si:ch211-168f7.5
ENSDARG00000058953	-1.16415	0.053255	0.999894	31.6438	58.8343	174.543	43.4483	57.8965	17.3872	abcc4
ENSDARG00000103591	0.416618	0.0533506	0.999894	408.492	344.7	327.745	537.518	392.41	510.749	dkk3a
ENSDARG00000073837	-0.361505	0.0537581	0.999894	371.095	369.618	371.19	274.345	301.429	289.062	senp2
ENSDARG00000104749	0.766579	0.0537941	0.999894	33.0821	29.0711	35.0611	62.069	39.5167	64.1153	NA
ENSDARG00000033160	0.286612	0.0538329	0.999894	2025.2	2115.27	1992.39	2569.66	2384.79	2527.67	nr1d1
ENSDARG00000103923	-0.876908	0.0538838	0.999894	34.5205	49.8361	63.2624	33.5173	30.3267	17.3872	tfap4
ENSDARG00000012949	0.459521	0.0539386	0.999894	179.794	283.097	275.916	338.897	353.812	329.27	scml2
ENSDARG00000096270	0.434921	0.0539718	0.999894	152.465	132.896	154.726	198.621	192.069	203.213	BX548046.2
ENSDARG00000056511	0.413394	0.0540903	0.999894	11870.7	10388.7	7559.48	14578.8	11256.7	13873.9	arr3a
ENSDARG00000040568	-1.02257	0.0541495	0.999894	40.2739	36.6849	119.665	36	39.5167	21.734	pdzd3a
ENSDARG00000058459	-0.824492	0.0542926	0.999894	64.7259	45.6831	104.421	53.3794	34.9217	33.6877	plekhg2
ENSDARG00000057394	0.370596	0.0544033	0.999894	267.534	245.027	262.196	324	331.756	344.484	rab33a
ENSDARG00000102793	-0.844414	0.0544836	0.999894	51.7807	53.2969	112.805	29.7931	51.4636	40.2079	slc16a6a
ENSDARG00000087413	0.425682	0.0547023	0.999894	427.191	370.31	307.166	495.311	419.06	566.171	bean1
ENSDARG00000100019	-1.03006	0.05491	0.999894	20.1369	55.3734	43.4453	17.3793	14.7039	27.1675	arhgap11a
ENSDARG00000058348	-0.550548	0.0550165	0.999894	161.096	175.119	256.861	127.862	163.581	114.104	scinlb
ENSDARG00000029045	-0.79056	0.0550527	0.999894	74.7944	91.3662	162.348	38.4828	87.3043	64.1153	peli2
ENSDARG00000070873	-0.586061	0.0556613	0.999894	184.109	260.947	378.05	152.69	225.153	171.699	ccl25b
ENSDARG00000077253	-0.624564	0.0556628	0.999894	92.0546	74.062	76.2198	62.069	45.9496	48.9015	alkbh6
ENSDARG00000061047	-1.82392	0.055989	0.999894	11.5068	8.99818	32.7745	0	8.27093	6.5202	abcg4a
ENSDARG00000021827	-0.786991	0.0561352	0.999894	46.0273	68.5246	57.1649	39.7242	22.0558	39.1212	katna1
ENSDARG00000100159	0.986232	0.0562572	0.999894	18.6986	15.2277	12.9574	29.7931	22.9748	39.1212	angptl1b
ENSDARG00000090899	-1.08653	0.0563068	0.999894	24.452	19.3807	41.1587	11.1724	14.7039	14.1271	sycn.3
ENSDARG00000074663	-0.701883	0.0563147	0.999894	116.507	76.1385	161.586	52.138	85.4663	79.3291	SAMD8
ENSDARG00000079637	-0.549026	0.0563419	0.999894	197.054	286.558	405.489	212.276	213.206	184.739	alpk2
ENSDARG00000002986	-0.863954	0.0567093	0.999894	120.822	116.976	365.855	74.4828	156.229	101.063	gda
ENSDARG00000099108	-0.808478	0.0569117	0.999894	48.904	98.2879	137.196	42.2069	48.7066	72.8089	clic6
ENSDARG00000015955	-0.845321	0.0569383	0.999894	83.4245	75.4463	205.031	68.2759	90.0612	44.5547	cldnc
ENSDARG00000013771	-0.486322	0.0569768	0.999894	136.644	173.042	177.592	103.035	123.145	122.797	ctss2.2
ENSDARG00000026017	-0.636223	0.0574353	0.999894	93.493	70.6011	102.897	50.8966	69.8434	49.9882	xpnpep2
ENSDARG00000056691	0.338703	0.0574864	0.999894	474.657	552.35	564.789	676.553	701.191	638.98	cpeb4a
ENSDARG00000079233	-1.39313	0.0576155	0.999894	15.8219	21.4572	21.3415	4.96552	13.7849	3.2601	E2F2
ENSDARG00000003827	0.51442	0.0577618	0.999894	93.493	97.5957	95.2748	140.276	111.198	158.658	snapc1b
ENSDARG00000013409	0.745515	0.0579334	0.999894	43.1506	50.5283	27.4391	75.7242	51.4636	76.069	bmp2a
ENSDARG00000044776	-0.529277	0.0579485	0.999894	96.3697	117.669	113.568	78.207	78.1143	71.7222	clic3
ENSDARG00000105679	-1.02723	0.0581396	0.999894	38.8355	21.4572	57.1649	21.1035	12.8659	23.9074	NA
ENSDARG00000055252	-0.658732	0.0581656	0.999894	90.6163	60.2186	68.5978	43.4483	43.1926	51.0749	snap23.2
ENSDARG00000009153	-0.760877	0.0584798	0.999894	222.945	95.5192	346.038	120.414	151.634	119.537	pla2g1b
ENSDARG00000063167	-0.564894	0.0587554	0.999894	117.945	141.202	166.921	86.8967	123.145	78.2424	chkb
ENSDARG00000100021	0.767046	0.0587578	0.999894	43.1506	35.3006	25.9147	76.9656	52.3826	46.7281	hrasls
ENSDARG00000035909	-0.492418	0.0588646	0.999894	276.164	451.986	507.624	275.587	287.645	318.403	mfsd2ab
ENSDARG00000097322	0.451855	0.058873	0.999894	394.109	454.754	326.221	610.759	407.114	591.165	si:dkey-81l17.6
ENSDARG00000056961	0.57583	0.05888	0.999894	53.2191	58.1421	54.8783	88.138	79.0333	81.5025	ccdc30
ENSDARG00000059163	0.414203	0.058941	0.999894	4972.39	4056.8	2993.15	5865.52	4740.16	5409.6	rbp3
ENSDARG00000003900	1.52097	0.0590342	0.999894	5.75341	7.61385	3.81099	26.069	6.43295	17.3872	GPR62 (1 of many)
ENSDARG00000077988	-0.677011	0.0590657	0.999894	69.041	81.6758	66.3112	58.3449	34.0027	44.5547	abcc10
ENSDARG00000003811	-0.413272	0.0590676	0.999894	322.191	474.135	429.118	310.345	314.295	298.843	plxnb2a
ENSDARG00000089441	-0.354749	0.0591524	0.999894	684.656	660.328	547.258	510.207	508.203	459.674	si:ch211-105c13.3
ENSDARG00000091996	-0.404842	0.0593013	0.999894	1268.63	802.915	1013.72	789.518	815.146	721.569	si:ch211-117m20.5
ENSDARG00000068683	1.46452	0.0593884	0.999894	2.87671	4.84518	9.14638	23.5862	12.8659	11.9537	chmp2ba
ENSDARG00000051819	-1.24095	0.0594565	0.999894	18.6986	18.6885	51.8295	7.44828	19.2988	10.867	swap70a
ENSDARG00000073909	-0.844485	0.0595359	0.999894	86.3012	67.1403	210.367	48.4138	83.6283	70.6355	ppip5k1b
ENSDARG00000057857	-1.34608	0.0595717	0.999894	14.3835	56.0656	97.5614	11.1724	45.0306	9.7803	arfrp1
ENSDARG00000096565	1.70104	0.0595904	0.999894	2.87671	6.92168	5.33539	32.2759	3.67597	15.2138	CR392024.1
ENSDARG00000057231	-1.13291	0.0596436	0.999894	58.9725	87.2132	223.324	26.069	114.874	27.1675	rorca
ENSDARG00000079420	-0.902329	0.0598578	0.999894	90.6163	92.7505	275.916	57.1035	127.74	60.8552	dpp4
ENSDARG00000038985	-0.842723	0.0599045	0.999894	43.1506	31.8397	41.1587	24.8276	20.2178	19.5606	cdyl
ENSDARG00000090346	-0.595994	0.0599341	0.999894	87.7396	78.9072	102.897	55.8621	69.8434	52.1616	zmp:0000000991
ENSDARG00000035899	0.366327	0.059952	0.999894	382.602	319.782	306.404	419.587	426.412	449.894	lingo1b
ENSDARG00000069660	-0.604221	0.0601028	0.999894	185.548	203.497	310.215	109.242	211.368	139.098	chrnb1
ENSDARG00000040067	1.83923	0.0604836	0.999894	0	12.459	1.5244	22.3449	13.7849	17.3872	NA
ENSDARG00000036107	-0.577906	0.060617	0.999894	1310.34	2256.47	3494.68	1375.45	1812.25	1545.29	txnipa
ENSDARG00000068227	-0.954711	0.0606603	0.999894	31.6438	35.3006	55.6405	11.1724	24.8128	27.1675	tmem150aa
ENSDARG00000094460	-0.390782	0.0607314	0.999894	604.108	609.108	819.363	461.794	533.016	556.391	CR354556.3
ENSDARG00000069815	0.827226	0.0607773	0.999894	27.3287	40.1457	18.2928	59.5863	46.8686	46.7281	dnali1
ENSDARG00000043997	-1.01394	0.0608257	0.999894	80.5478	26.9946	102.897	18.6207	34.9217	49.9882	cyp2x8
ENSDARG00000015449	0.308603	0.0613517	0.999894	821.3	858.98	756.863	1060.14	986.079	972.597	fut8a
ENSDARG00000101894	-0.433235	0.0614174	0.999894	198.493	245.027	205.031	145.242	173.69	161.918	stk10
ENSDARG00000055129	-0.446429	0.0614494	0.999894	421.438	726.084	650.917	451.863	451.225	420.553	pim3
ENSDARG00000026582	0.324915	0.0617162	0.999894	489.04	554.427	506.1	676.553	617.563	649.847	iscub
ENSDARG00000070426	-0.323637	0.0618081	0.999894	9887.24	11708.7	13431.5	9188.7	9256.09	9547.75	chac1
ENSDARG00000054031	-0.556818	0.0621886	0.999894	97.808	141.894	150.915	93.1036	100.17	73.8956	mxd4
ENSDARG00000091148	0.476561	0.0621934	0.999894	4476.16	2714.68	2250.77	4650.21	4435.98	4042.53	crygm2d20
ENSDARG00000079834	-0.826299	0.0623139	0.999894	31.6438	47.0674	62.5002	22.3449	27.5698	30.4276	kdf1a
ENSDARG00000077169	-1.53297	0.0626232	0.999894	4.31506	20.0729	27.4391	7.44828	5.51395	5.4335	si:ch211-153b23.4
ENSDARG00000054456	0.322119	0.0626234	0.999894	2174.79	2003.13	1782.02	2220.83	2702.76	2522.23	clip3
ENSDARG00000063194	0.403582	0.0626728	0.999894	358.15	345.392	249.239	422.069	419.06	416.206	lin54
ENSDARG00000091511	-0.826696	0.0627271	0.999894	43.1506	35.3006	36.5855	19.8621	24.8128	19.5606	gpx7
ENSDARG00000013522	-0.655841	0.0627293	0.999894	1874.17	2041.2	5392.55	1886.9	2284.61	1737.63	pck1
ENSDARG00000056938	0.380644	0.0628298	0.999894	286.232	230.492	284.3	347.587	361.164	331.444	kera
ENSDARG00000008553	-0.883461	0.0628952	0.999894	61.8492	42.9144	122.714	40.9656	55.1395	27.1675	zgc:136872
ENSDARG00000012295	0.545575	0.0631315	0.999894	87.7396	73.3698	62.5002	121.655	98.3322	104.323	bcs1l
ENSDARG00000045835	-0.751581	0.0631924	0.999894	2181.98	535.738	2425.31	1080	1017.32	956.296	si:dkey-14d8.6
ENSDARG00000051888	-0.389738	0.0632076	0.999894	499.109	669.326	542.685	397.242	498.094	411.86	ist1
ENSDARG00000039677	-0.520002	0.0634028	0.999894	212.876	282.405	405.489	192.414	240.776	196.693	dsc2l
ENSDARG00000103158	-1.08254	0.0634564	0.999894	20.1369	31.8397	32.7745	17.3793	16.5419	6.5202	ldb1b
ENSDARG00000056125	0.808778	0.0634977	0.999894	21.5753	19.3807	25.9147	40.9656	40.4357	35.8611	myct1a
ENSDARG00000092060	1.50975	0.0635255	0.999894	2.87671	6.22951	7.62198	29.7931	10.1089	9.7803	tbx5b
ENSDARG00000086254	-0.616383	0.0636951	0.999894	136.644	118.361	189.787	74.4828	133.254	81.5025	hhla2b.2
ENSDARG00000099793	0.347719	0.0637302	0.999894	389.794	431.913	352.898	476.69	506.365	511.836	cspg5b
ENSDARG00000055638	0.514944	0.0638119	0.999894	291.986	233.261	176.83	428.276	308.781	262.982	ankrd33aa
ENSDARG00000058062	-0.383998	0.0638141	0.999894	445.89	397.304	510.673	307.862	385.058	343.397	magt1
ENSDARG00000098764	-0.60809	0.0638895	0.999894	87.7396	71.9855	72.4088	55.8621	53.3016	42.3813	musk
ENSDARG00000032836	-0.461769	0.0640133	0.999894	594.04	871.44	486.282	481.656	431.926	505.316	pvalb5
ENSDARG00000098655	-0.469477	0.0641183	0.999894	217.191	191.731	281.251	148.966	189.312	159.745	CABZ01083944.1
ENSDARG00000070107	0.366378	0.0641446	0.999894	770.957	744.773	593.752	914.898	1009.97	791.118	six7
ENSDARG00000077473	-0.508164	0.064154	0.999894	1321.85	2022.51	2929.13	1633.66	1290.27	1490.95	mych
ENSDARG00000041407	0.353185	0.0641988	0.999894	313.561	317.013	347.562	410.897	386.896	453.154	rmdn3
ENSDARG00000057887	0.778212	0.0642349	0.999894	34.5205	29.0711	22.1037	47.1725	38.5977	59.7685	nts
ENSDARG00000105592	-0.339839	0.06426	0.999894	617.054	633.334	673.783	491.587	459.496	570.518	CR936442.1
ENSDARG00000034453	-0.949264	0.0643903	0.999894	71.9177	49.8361	99.8479	16.1379	67.0864	30.4276	unc119a
ENSDARG00000037978	-0.556782	0.0644128	0.999894	87.7396	106.594	96.037	63.3104	57.8965	77.1557	NA
ENSDARG00000097507	0.945399	0.064449	0.999894	17.2602	16.612	25.9147	34.7587	24.8128	56.5084	BX324164.4
ENSDARG00000078267	0.536085	0.0644931	0.999894	71.9177	68.5246	97.5614	122.897	114.874	108.67	si:dkey-181m9.8
ENSDARG00000069244	-0.945086	0.0645514	0.999894	30.2054	33.9162	44.2075	28.5518	16.5419	11.9537	si:ch211-244b2.3
ENSDARG00000100886	-1.62373	0.0647185	0.999894	11.5068	15.9199	12.9574	1.24138	8.27093	3.2601	si:dkeyp-97a10.1
ENSDARG00000097871	1.05263	0.0649551	0.999894	15.8219	14.5355	10.6708	19.8621	22.0558	42.3813	si:ch1073-145m9.1
ENSDARG00000073742	-0.587469	0.0653004	0.999894	15200.5	6633.05	19776.8	9006.22	9121.92	9562.96	prss59.2
ENSDARG00000096803	-0.551224	0.0654838	0.999894	106.438	137.741	140.244	72.0001	111.198	79.3291	CU660013.4
ENSDARG00000008141	0.537484	0.0655235	0.999894	73.356	87.2132	63.2624	115.448	97.4132	113.017	rbl1
ENSDARG00000073721	0.478479	0.0655718	0.999894	99.2464	111.439	92.226	136.552	128.659	157.572	smarcad1b
ENSDARG00000018854	0.442635	0.0657357	0.999894	274.726	338.47	232.47	463.035	341.865	346.657	scaf4b
ENSDARG00000078842	-0.37078	0.0658055	0.999894	568.15	697.013	820.887	546.208	535.773	534.657	tns1a
ENSDARG00000055381	-0.405312	0.0662103	0.999894	268.972	263.716	290.397	243.311	195.745	183.652	bambia
ENSDARG00000045422	0.678557	0.0662984	0.999894	107.877	68.5246	62.5002	181.242	85.4663	113.017	otulina
ENSDARG00000088687	0.463084	0.0663763	0.999894	2794.72	1525.54	1636.44	2582.07	3082.3	2537.45	NA
ENSDARG00000053480	0.376064	0.0664285	0.999894	1101.78	1149	1605.19	1530.62	1700.14	1776.76	aqp9b
ENSDARG00000058475	-1.0325	0.0664675	0.999894	25.8904	20.0729	33.5367	11.1724	16.5419	10.867	ern2
ENSDARG00000020761	-0.379546	0.0666752	0.999894	970.889	1427.94	1397.87	1030.35	899.693	993.244	arrdc2
ENSDARG00000103038	-0.497324	0.0667411	0.999894	175.479	285.865	264.483	204.828	148.877	164.092	pik3r3a
ENSDARG00000088143	-1.34688	0.0668086	0.999894	20.1369	15.9199	12.1952	3.72414	8.27093	6.5202	sema4gb
ENSDARG00000075206	0.954845	0.0671616	0.999894	27.3287	29.7632	16.0062	63.3104	22.0558	56.5084	si:dkey-100n19.2
ENSDARG00000014840	0.321514	0.0672838	0.999894	3918.07	4106.63	3199.71	5074.76	4285.26	4666.29	prph2b
ENSDARG00000016360	0.364509	0.0673522	0.999894	648.697	595.957	464.179	779.587	696.596	720.482	kpna1
ENSDARG00000062423	-0.74533	0.067378	0.999894	61.8492	42.9144	70.1222	32.2759	44.1116	27.1675	zgc:153901
ENSDARG00000023988	0.535977	0.0674289	0.999894	565.273	359.927	302.593	620.69	421.817	732.436	dctn4
ENSDARG00000098116	0.599987	0.0675724	0.999894	94.9313	91.3662	54.8783	147.724	99.2512	117.364	NA
ENSDARG00000079371	1.51361	0.0677547	0.999894	2.87671	4.15301	8.38418	11.1724	9.18992	24.9941	lrrc3ca
ENSDARG00000098424	-0.774029	0.0678718	0.999894	81.9861	67.1403	87.6528	50.8966	65.2485	21.734	CABZ01079241.1
ENSDARG00000040059	-0.376767	0.0680917	0.999894	674.588	890.128	962.656	584.69	712.219	652.02	gbp
ENSDARG00000091433	-0.871537	0.0681648	0.999894	28.7671	35.3006	44.9697	24.8276	20.2178	15.2138	abhd17aa
ENSDARG00000003446	0.764609	0.0684085	0.999894	23.0137	26.3024	38.1099	53.3794	39.5167	57.5951	ippk
ENSDARG00000022660	-0.603958	0.0684755	0.999894	77.6711	127.359	94.5126	58.3449	59.7345	80.4158	armc2
ENSDARG00000073773	0.768695	0.0685067	0.999894	28.7671	38.7614	27.4391	68.2759	58.8155	35.8611	tti2
ENSDARG00000069726	0.4904	0.0691503	0.999894	105	80.9837	82.3174	126.621	128.659	118.45	glis3
ENSDARG00000011661	-0.42382	0.0693397	0.999894	251.712	190.346	246.19	165.104	181.96	164.092	twf1b
ENSDARG00000078552	-0.61982	0.0693464	0.999894	71.9177	99.6722	64.7868	48.4138	50.5446	55.4217	grhl3
ENSDARG00000036895	0.35142	0.0696186	0.999894	1301.71	946.886	982.473	1476	1295.78	1344.25	NA
ENSDARG00000071669	0.567156	0.0698603	0.999894	53.2191	69.2168	54.1161	93.1036	92.8182	77.1557	smyd5
ENSDARG00000071576	0.671111	0.0698792	0.999894	66.1643	36.6849	49.5429	101.793	64.3295	73.8956	NA
ENSDARG00000043299	0.712237	0.0700566	0.999894	48.904	40.1457	25.9147	69.5173	50.5446	66.2887	nmu
ENSDARG00000042410	0.316766	0.0701296	0.999894	594.04	681.785	627.289	841.656	725.085	807.418	rab40b
ENSDARG00000053502	0.535915	0.0703002	0.999894	461.711	269.253	202.745	468.001	420.898	457.501	cryaa
ENSDARG00000041179	0.598425	0.0703087	0.999894	83.4245	56.7578	87.6528	150.207	97.4132	96.7163	crygm5
ENSDARG00000091592	-1.39215	0.0704811	0.999894	12.9452	15.2277	21.3415	2.48276	5.51395	10.867	peli1a
ENSDARG00000104760	-0.737182	0.0705678	0.999894	66.1643	60.2186	112.805	65.7932	45.0306	33.6877	si:ch211-1i11.3
ENSDARG00000030463	-0.531944	0.0707022	0.999894	166.849	235.337	237.806	197.38	109.36	139.098	tppp3
ENSDARG00000043317	-1.155	0.0709573	0.999894	24.452	22.1494	44.2075	8.68967	7.35194	24.9941	kita
ENSDARG00000098787	0.72006	0.0710889	0.999894	46.0273	47.7596	35.8233	78.207	43.1926	92.3695	cd7al
ENSDARG00000055607	-1.1126	0.0712122	0.999894	23.0137	15.2277	36.5855	9.93105	14.7039	9.7803	cgna
ENSDARG00000091715	-0.622954	0.071273	0.999894	119.383	268.561	307.928	126.621	171.852	155.398	NA
ENSDARG00000105068	-0.573454	0.071289	0.999894	132.329	92.0583	134.909	67.0346	102.008	70.6355	si:ch1073-443f11.2
ENSDARG00000030364	-0.993941	0.0713136	0.999894	31.6438	24.918	21.3415	16.1379	11.9469	10.867	angpt1
ENSDARG00000022295	0.713967	0.0715706	0.999894	27.3287	29.7632	28.9635	54.6208	45.9496	41.2946	hnf1bb
ENSDARG00000087164	0.415585	0.0717081	0.999894	5547.73	3523.14	3205.04	5758.77	5468.92	5137.92	crygm2d4
ENSDARG00000102601	0.805489	0.0717508	0.999894	25.8904	22.8415	24.3903	47.1725	28.4888	52.1616	si:dkey-15h8.15
ENSDARG00000056554	-0.777695	0.071801	0.999894	48.904	38.0692	75.4576	29.7931	37.6787	27.1675	rap1gap
ENSDARG00000060348	-0.543049	0.0722814	0.999894	109.315	119.053	136.433	60.8277	101.089	88.0227	map3k3
ENSDARG00000002394	-1.53741	0.0722878	0.999894	8.63012	9.69035	35.0611	2.48276	8.27093	7.6069	ugt5d1
ENSDARG00000077236	-0.36256	0.072314	0.999894	356.712	325.319	372.715	301.656	271.103	247.768	hspb6
ENSDARG00000059738	-0.747608	0.072337	0.999894	103.561	126.667	292.684	70.7587	137.849	103.237	ptprsa
ENSDARG00000061021	-0.849404	0.0725039	0.999894	60.4108	33.9162	67.0734	31.0345	40.4357	17.3872	fam160a1a
ENSDARG00000071116	-0.399457	0.0728889	0.999894	266.095	221.494	250.763	176.276	208.611	172.785	eepd1
ENSDARG00000011515	-0.783336	0.0729911	0.999894	35.9588	69.909	58.6893	37.2414	37.6787	21.734	orai1a
ENSDARG00000095929	1.63159	0.0731323	0.999894	15.8219	6.22951	1.5244	37.2414	4.59496	28.2542	BX664742.2
ENSDARG00000010415	-0.754564	0.0731912	0.999894	51.7807	36.6849	70.1222	29.7931	29.4078	34.7744	sirt4
ENSDARG00000004618	-0.89812	0.0731978	0.999894	44.589	27.6867	34.2989	23.5862	21.1368	11.9537	stx2a
ENSDARG00000044199	0.333684	0.0732451	0.999894	706.232	621.567	544.209	819.311	728.761	807.418	gnat1
ENSDARG00000011862	0.442181	0.0733779	0.999894	864.45	695.629	473.325	908.691	814.227	1034.54	inaa
ENSDARG00000031782	-0.55915	0.0733905	0.999894	228.698	190.346	288.873	156.414	217.801	105.41	aim1a
ENSDARG00000105142	-0.498813	0.0734915	0.999894	152.465	128.051	130.336	75.7242	99.2512	114.104	tcirg1b
ENSDARG00000070458	0.549799	0.0735028	0.999894	66.1643	103.825	68.5978	126.621	122.226	103.237	zgc:153292
ENSDARG00000096750	0.732356	0.073507	0.999894	30.2054	29.7632	25.1525	57.1035	37.6787	46.7281	BX001014.2
ENSDARG00000035631	-0.480517	0.0742375	0.999894	171.164	227.031	245.428	132.828	136.93	193.433	sdf2l1
ENSDARG00000070770	-0.580073	0.0742745	0.999894	74.7944	73.3698	92.9882	47.1725	52.3826	61.9419	her4.3
ENSDARG00000036457	-0.504505	0.0743494	0.999894	217.191	206.266	314.026	136.552	218.72	164.092	cacng6a
ENSDARG00000076716	-0.965063	0.0745379	0.999894	35.9588	40.8379	25.9147	12.4138	27.5698	11.9537	palb2
ENSDARG00000078717	-0.472364	0.0745854	0.999894	125.137	132.896	166.921	110.483	98.3322	98.8897	itga8
ENSDARG00000019810	-0.44951	0.0746537	0.999894	136.644	162.659	182.165	126.621	114.874	113.017	nfe2l3
ENSDARG00000102551	-1.70744	0.0747655	0.999894	4.31506	12.459	30.4879	6.2069	7.35194	1.0867	jazf1a
ENSDARG00000079500	0.406831	0.0747812	0.999894	497.67	436.758	334.605	607.035	465.01	607.466	kif3cb
ENSDARG00000042529	0.384838	0.0747834	0.999894	11016.3	9890.39	6975.64	13306.4	10362.6	12734	gnat2
ENSDARG00000075450	-0.48533	0.0748362	0.999894	161.096	114.9	139.482	103.035	88.2233	104.323	mkxa
ENSDARG00000013750	0.415777	0.0749204	0.999894	1032.74	846.521	580.033	1119.73	1032.95	1122.56	eno1b
ENSDARG00000092809	-0.458362	0.0750002	0.999894	168.287	125.975	152.44	111.724	106.603	105.41	hoxc9a
ENSDARG00000103602	0.731661	0.0750537	0.999894	81.9861	36.6849	35.8233	83.1725	67.0864	101.063	pcdh1a3
ENSDARG00000089860	-0.913966	0.0750936	0.999894	41.7123	22.8415	37.3477	16.1379	22.9748	14.1271	atxn7l1
ENSDARG00000054848	-0.407591	0.0752282	0.999894	509.177	544.736	804.119	451.863	488.904	461.848	pdk4
ENSDARG00000009351	-1.32851	0.0754342	0.999894	15.8219	30.4554	94.5126	6.2069	37.6787	11.9537	fgf6a
ENSDARG00000077569	0.361601	0.0758794	0.999894	231.575	243.643	223.324	328.966	291.321	278.195	lrrn3a
ENSDARG00000037245	1.12807	0.0758945	0.999894	11.5068	6.22951	10.6708	24.8276	14.7039	21.734	trmo
ENSDARG00000069030	0.457103	0.0760826	0.999894	99.2464	125.282	122.714	184.966	144.282	151.051	skor1a
ENSDARG00000099732	0.441154	0.0762208	0.999894	132.329	126.667	141.007	217.242	168.176	158.658	gfra1a
ENSDARG00000101164	-0.904275	0.0763038	0.999894	35.9588	44.2988	45.7319	9.93105	34.0027	22.8207	CABZ01039861.1
ENSDARG00000039502	0.330287	0.0764181	0.999894	2324.38	2286.92	1752.29	2712.42	2409.6	2876.5	eef1a1a
ENSDARG00000041051	-0.575702	0.0766026	0.999894	241.643	415.993	650.155	326.483	262.832	291.236	mid1ip1a
ENSDARG00000091131	-0.599705	0.0766721	0.999894	260.342	625.028	584.606	369.931	223.315	380.345	cry1bb
ENSDARG00000021184	-0.335218	0.077089	0.999894	1167.94	1138.62	1514.49	955.863	1082.57	991.071	rbfox1l
ENSDARG00000103277	-0.602849	0.0771183	0.999894	517.807	498.361	1249.24	408.414	567.937	516.183	cyp24a1
ENSDARG00000041492	-0.42646	0.0774893	0.999894	231.575	222.186	265.245	141.517	187.474	205.386	si:ch211-196f5.2
ENSDARG00000076170	0.339055	0.077654	0.999894	3699.45	3114.06	2500.01	3818.49	3825.76	4130.55	pcsk1nl
ENSDARG00000086706	0.499535	0.0778528	0.999894	247.397	174.426	134.909	294.207	212.287	276.022	zgc:114175
ENSDARG00000077165	0.452393	0.0779085	0.999894	112.192	99.6722	110.519	136.552	134.173	169.525	kcnj3a
ENSDARG00000104231	0.504087	0.0781581	0.999894	123.698	159.891	103.659	141.517	193.907	214.08	opn9
ENSDARG00000007553	0.33256	0.0783484	0.999894	476.095	532.969	467.99	554.897	697.515	607.466	opn4.1
ENSDARG00000026322	-0.415703	0.0784736	0.999894	225.821	193.807	264.483	161.379	185.636	165.178	dhrs13a.1
ENSDARG00000099406	0.371009	0.0784911	0.999894	1291.64	1330.35	877.29	1628.69	1465.79	1429.01	lrit1b
ENSDARG00000051823	-0.610411	0.0785938	0.999894	57.5341	67.8325	78.5064	47.1725	38.5977	48.9015	hyal4
ENSDARG00000058089	0.41982	0.0787926	0.999894	234.452	157.814	175.306	238.345	255.48	259.721	rprd2a
ENSDARG00000031345	-0.904844	0.0788102	0.999894	28.7671	31.1476	73.171	22.3449	28.4888	20.6473	si:dkey-40c11.1
ENSDARG00000074581	0.298097	0.0792077	0.999894	674.588	723.316	631.862	823.035	793.09	880.227	add2
ENSDARG00000105188	-0.402461	0.0792593	0.999894	480.41	467.213	613.569	335.173	483.39	361.871	vimr2
ENSDARG00000100703	0.574141	0.0792777	0.999894	329.383	317.705	179.879	584.69	278.455	367.305	si:ch211-285j22.3
ENSDARG00000013997	-0.762097	0.0797001	0.999894	64.7259	137.741	245.428	68.2759	112.117	84.7626	ern1
ENSDARG00000004954	-0.947771	0.0797805	0.999894	27.3287	23.5337	51.8295	16.1379	22.9748	14.1271	grna
ENSDARG00000087377	-0.758649	0.079912	0.999894	57.5341	61.603	98.3236	34.7587	65.2485	28.2542	NA
ENSDARG00000003684	-0.632156	0.0799413	0.999894	70.4793	80.9837	118.903	55.8621	74.4384	44.5547	obsl1a
ENSDARG00000034940	1.1181	0.080276	0.999894	7.19177	12.459	7.62198	14.8966	20.2178	24.9941	slc1a7a
ENSDARG00000099098	0.836882	0.0805587	0.999894	31.6438	25.6102	13.7196	47.1725	32.1647	45.6414	C1GALT1 (1 of many)
ENSDARG00000040274	0.307014	0.0805767	0.999894	894.656	881.13	747.716	1123.45	970.456	1026.93	scamp5b
ENSDARG00000061093	-0.996106	0.0806465	0.999894	28.7671	33.9162	128.049	28.5518	34.0027	33.6877	phldb1a
ENSDARG00000069601	-0.401759	0.0808649	0.999894	202.808	236.029	216.464	142.759	183.798	169.525	snx30
ENSDARG00000079496	0.399194	0.0809637	0.999894	129.452	148.124	137.958	186.207	174.609	189.086	bicd1a
ENSDARG00000062430	-1.34399	0.0810508	0.999894	18.6986	20.0729	58.6893	2.48276	25.7318	9.7803	gpd2
ENSDARG00000075083	-0.709343	0.0811484	0.999894	43.1506	62.9873	101.372	44.6897	42.2736	41.2946	prkdc
ENSDARG00000078647	0.53387	0.0814111	0.999894	247.397	276.175	144.818	374.897	229.748	362.958	samsn1b
ENSDARG00000068148	-0.630109	0.0814546	0.999894	80.5478	83.0602	92.9882	72.0001	60.6535	33.6877	arrdc1a
ENSDARG00000060390	-0.420117	0.081541	0.999894	171.164	184.809	211.891	160.138	138.768	127.144	stk26
ENSDARG00000099412	0.321004	0.0815694	0.999894	559.52	505.975	452.746	592.139	670.864	629.2	bcan
ENSDARG00000087916	-1.82848	0.0817228	0.999894	12.9452	22.1494	51.8295	0	22.9748	1.0867	tmem240a
ENSDARG00000071562	-0.41458	0.0818199	0.999894	205.685	243.643	290.397	170.069	179.203	207.56	mtus1a
ENSDARG00000057681	0.39465	0.0820082	0.999894	471.78	424.991	307.166	577.242	467.767	534.657	si:ch211-266o15.1
ENSDARG00000093877	1.0378	0.0820274	0.999894	8.63012	13.1512	15.244	19.8621	38.5977	18.4739	FP015850.1
ENSDARG00000080630	0.65868	0.0821074	0.999894	38.8355	32.5319	28.2013	53.3794	53.3016	48.9015	NC_002333.6
ENSDARG00000104700	-1.18256	0.0821304	0.999894	18.6986	29.7632	53.3539	8.68967	29.4078	6.5202	acvr2ab
ENSDARG00000036942	-0.421396	0.0822821	0.999894	694.725	490.747	862.808	506.483	556.909	465.108	gpd1c
ENSDARG00000062830	-1.56774	0.0823759	0.999894	12.9452	14.5355	27.4391	7.44828	11.0279	0	fam46d
ENSDARG00000011245	-0.454276	0.0824193	0.999894	184.109	215.956	304.879	168.828	166.338	181.479	esrp1
ENSDARG00000094242	-1.20905	0.0824217	0.999894	24.452	11.7669	19.8171	4.96552	11.0279	7.6069	znf1171
ENSDARG00000029232	1.14973	0.082536	0.999894	5.75341	15.2277	10.6708	34.7587	11.9469	26.0808	FO704779.1
ENSDARG00000036864	-1.00155	0.0825811	0.999894	30.2054	29.7632	86.8906	13.6552	36.7597	22.8207	slc34a2b
ENSDARG00000100089	-0.719346	0.0826404	0.999894	64.7259	55.3734	45.7319	24.8276	28.4888	46.7281	camk2b2
ENSDARG00000104652	-1.61695	0.0826995	0.999894	11.5068	22.8415	11.433	0	9.18992	5.4335	NA
ENSDARG00000095322	0.638213	0.0828182	0.999894	46.0273	34.6084	39.6343	49.6552	60.6535	74.9823	fkbpl
ENSDARG00000086317	0.353227	0.0829486	0.999894	211.438	207.65	222.562	255.724	288.564	274.935	si:ch211-67e16.4
ENSDARG00000070511	0.426347	0.0833206	0.999894	700.478	473.443	419.209	595.863	806.875	730.263	si:dkey-183j2.10
ENSDARG00000004322	-1.38167	0.0838305	0.999894	11.5068	17.3042	16.0062	2.48276	10.1089	4.3468	ush1ga
ENSDARG00000031108	-0.376887	0.0839033	0.999894	312.123	247.104	256.861	199.862	201.259	224.947	lrba
ENSDARG00000097150	1.16754	0.0839753	0.999894	17.2602	8.99818	7.62198	36	10.1089	28.2542	BX005254.4
ENSDARG00000042934	-0.388112	0.0839835	0.999894	939.245	1272.9	1547.26	862.76	1066.03	946.516	ctgfa
ENSDARG00000030411	0.515904	0.0840373	0.999894	7594.51	3946.74	3049.55	7393.66	7050.51	6410.45	crygn2
ENSDARG00000071198	0.737484	0.0840619	0.999894	23.0137	33.2241	26.6769	60.8277	41.3547	38.0345	fopnl
ENSDARG00000089934	-0.541865	0.0840789	0.999894	106.438	121.822	87.6528	57.1035	87.3043	71.7222	si:ch211-64i20.3
ENSDARG00000038465	0.334147	0.0841935	0.999894	1275.82	953.808	913.113	1277.38	1367.46	1309.47	stmn3
ENSDARG00000042908	-1.36627	0.0842659	0.999894	24.452	15.9199	12.1952	13.6552	3.67597	3.2601	hsh2d
ENSDARG00000099746	0.281066	0.0844091	0.999894	824.177	863.134	799.546	1036.55	941.048	1045.41	rgs3a
ENSDARG00000058421	0.314254	0.0846054	0.999894	401.301	384.153	359.757	443.173	492.58	485.755	lgi1b
ENSDARG00000026070	-0.41748	0.0846126	0.999894	302.054	288.634	412.349	250.759	287.645	212.993	cd82b
ENSDARG00000056732	0.526994	0.0847035	0.999894	129.452	149.508	114.33	263.173	136.011	169.525	her4.1
ENSDARG00000007603	-0.404127	0.0848127	0.999894	222.945	205.574	212.653	137.793	188.393	156.485	stxbp2
ENSDARG00000043710	-1.26261	0.0848771	0.999894	10.0685	15.2277	44.2075	6.2069	11.0279	11.9537	parvaa
ENSDARG00000041926	-1.01334	0.0850763	0.999894	15.8219	24.918	44.2075	12.4138	12.8659	17.3872	dlg4a
ENSDARG00000012903	-0.950865	0.0852633	0.999894	92.0546	35.3006	230.946	57.1035	83.6283	44.5547	slc34a2a
ENSDARG00000045808	0.425478	0.085486	0.999894	897.533	614.645	499.24	1019.17	802.28	873.707	rlbp1b
ENSDARG00000017431	-0.867376	0.0854929	0.999894	21.5753	33.9162	48.0185	18.6207	19.2988	19.5606	mindy2
ENSDARG00000034930	0.898264	0.0856493	0.999894	11.5068	15.9199	15.244	31.0345	24.8128	24.9941	cx52.6
ENSDARG00000068275	-0.861287	0.085696	0.999894	46.0273	55.3734	121.189	43.4483	58.8155	20.6473	ptx3a
ENSDARG00000003533	-0.922259	0.0858086	0.999894	25.8904	31.8397	23.6281	18.6207	13.7849	10.867	col8a1b
ENSDARG00000044899	-0.392206	0.0860346	0.999894	210	287.942	276.678	204.828	201.259	186.912	tmem183a
ENSDARG00000025567	-0.541852	0.0861709	0.999894	113.63	133.588	201.22	104.276	122.226	82.5892	nf2b
ENSDARG00000031616	-1.01335	0.0864135	0.999894	58.9725	25.6102	184.452	36	56.0585	41.2946	g6pca.1
ENSDARG00000076040	0.833619	0.0865965	0.999894	33.0821	13.8434	36.5855	48.4138	61.5725	36.9478	arl15a
ENSDARG00000024548	0.548047	0.0867057	0.999894	10133.2	5221.72	3529.74	9126.63	9944.42	8531.69	cryba4
ENSDARG00000007425	-0.646965	0.0867939	0.999894	51.7807	98.98	85.3662	42.2069	45.9496	64.1153	apol1
ENSDARG00000033320	-0.453451	0.0869847	0.999894	215.753	305.938	385.672	248.276	199.421	218.427	sar1ab
ENSDARG00000028507	-0.365236	0.0872355	0.999894	568.15	642.332	698.936	507.725	578.965	396.646	itgb4
ENSDARG00000089936	-0.352868	0.0873883	0.999894	624.245	701.858	756.1	448.138	637.781	544.437	selenow2b
ENSDARG00000100674	0.364893	0.087563	0.999894	379.725	377.232	315.55	521.38	379.544	480.322	CABZ01060453.1
ENSDARG00000087625	-0.546466	0.0876552	0.999894	113.63	78.215	77.7442	64.5518	59.7345	58.6818	si:ch211-173a9.7
ENSDARG00000073978	-0.323457	0.0879075	0.999894	445.89	380.692	388.721	316.552	326.242	326.01	crabp2a
ENSDARG00000052748	0.477396	0.0879954	0.999894	172.602	145.355	96.037	182.483	185.636	204.3	capn1b
ENSDARG00000040396	-0.527291	0.0880012	0.999894	93.493	92.7505	137.196	67.0346	75.3574	82.5892	bcl7bb
ENSDARG00000078805	-0.526132	0.0881475	0.999894	109.315	98.98	79.2686	68.2759	56.9775	73.8956	ap5b1
ENSDARG00000104278	-0.994627	0.0881638	0.999894	24.452	16.612	29.7257	13.6552	11.0279	10.867	slc2a8
ENSDARG00000079727	-0.642358	0.0882257	0.999894	450.205	263.716	870.43	248.276	397.005	369.478	selenop2
ENSDARG00000057027	-0.410063	0.0882321	0.999894	294.862	294.171	366.617	193.655	292.24	232.554	rtn2b
ENSDARG00000104516	-0.629125	0.0883903	0.999894	100.685	75.4463	75.4576	34.7587	72.6004	53.2483	polr3d
ENSDARG00000104576	-1.18282	0.0884019	0.999894	28.7671	8.30602	54.8783	13.6552	13.7849	13.0404	PPP1R3G
ENSDARG00000035563	0.317833	0.0885908	0.999894	677.464	566.886	513.721	723.725	715.895	746.563	znf703
ENSDARG00000062756	-0.410585	0.0886208	0.999894	220.068	173.042	202.745	137.793	169.095	139.098	pllp
ENSDARG00000103586	-0.511553	0.0887029	0.999894	115.068	159.891	189.787	91.8622	135.092	99.9764	si:dkey-65j6.2
ENSDARG00000051981	0.939429	0.0887814	0.999894	12.9452	23.5337	53.3539	34.7587	85.4663	54.335	STX3
ENSDARG00000029124	-1.23426	0.0890699	0.999894	14.3835	11.7669	22.8659	4.96552	9.18992	6.5202	adamts15a
ENSDARG00000002795	0.397882	0.0891638	0.999894	245.958	230.492	165.397	279.311	277.536	285.802	meis3
ENSDARG00000088820	0.578632	0.0894004	0.999894	48.904	69.2168	58.6893	65.7932	110.279	89.1094	FP326649.1
ENSDARG00000022509	0.376956	0.0894282	0.999894	1088.83	822.988	689.027	1195.45	971.375	1205.15	cox4i2
ENSDARG00000071462	-1.47308	0.0894831	0.999894	12.9452	9.69035	35.0611	8.68967	11.0279	1.0867	lama3
ENSDARG00000029168	-0.480433	0.0898013	0.999894	126.575	220.802	194.361	130.345	118.55	142.358	ppfibp2b
ENSDARG00000044143	0.44791	0.0902261	0.999894	93.493	126.667	126.525	175.035	136.93	165.178	nol8
ENSDARG00000070951	0.313566	0.0904022	0.999894	782.464	853.443	702.747	1026.62	844.554	1036.71	hmga1b
ENSDARG00000040186	-0.706199	0.0904233	0.999894	83.4245	89.9818	184.452	50.8966	107.522	60.8552	fam210ab
ENSDARG00000100296	0.420545	0.0906942	0.999894	287.671	219.417	189.025	363.725	266.508	297.756	pja2
ENSDARG00000051861	-0.429602	0.090781	0.999894	355.273	440.219	599.85	372.414	382.301	283.629	pkp3a
ENSDARG00000020298	-0.498182	0.091102	0.999894	1139.18	1125.47	2240.86	1240.14	817.903	1134.52	btg2
ENSDARG00000086658	0.429638	0.0911504	0.999894	5370.81	3087.76	2838.43	5273.39	5376.1	4557.62	crygm2d21
ENSDARG00000105027	-0.91959	0.0911521	0.999894	79.1094	35.9927	181.403	31.0345	49.6256	76.069	NA
ENSDARG00000058848	-1.11618	0.0913377	0.999894	15.8219	21.4572	42.6831	4.96552	15.6229	16.3005	mcoln1b
ENSDARG00000074809	-0.781812	0.0913705	0.999894	94.9313	53.9891	163.11	38.4828	90.0612	52.1616	zgc:194392
ENSDARG00000096639	-1.26079	0.0915194	0.999894	24.452	23.5337	10.6708	9.93105	2.75698	11.9537	BX276101.1
ENSDARG00000026294	-1.32155	0.091623	0.999894	40.2739	12.459	25.1525	2.48276	21.1368	6.5202	erbb2
ENSDARG00000061660	-1.17732	0.0919314	0.999894	12.9452	35.3006	96.7992	12.4138	37.6787	14.1271	CABZ01055347.1
ENSDARG00000078378	-1.10859	0.0919415	0.999894	20.1369	17.3042	30.4879	12.4138	14.7039	4.3468	unm_sa808
ENSDARG00000005842	0.328451	0.0919487	0.999894	668.834	688.015	525.154	787.035	718.652	856.32	cd9a
ENSDARG00000053864	-0.352562	0.0921294	0.999894	494.794	635.41	682.929	494.07	513.717	415.12	elmsan1b
ENSDARG00000026926	0.40535	0.0922072	0.999894	765.204	566.193	457.319	918.622	678.216	767.211	rom1b
ENSDARG00000017928	-0.76954	0.0926502	0.999894	48.904	31.8397	38.1099	23.5862	17.4609	28.2542	xrcc3
ENSDARG00000028862	0.720735	0.0927994	0.999894	51.7807	25.6102	25.1525	52.138	63.4105	48.9015	rdh20
ENSDARG00000015471	0.453834	0.0929269	0.999894	119.383	99.6722	81.5552	140.276	130.497	138.011	chd1l
ENSDARG00000098871	-1.29125	0.0930676	0.999894	8.63012	13.8434	35.0611	4.96552	11.0279	7.6069	GGA3 (1 of many)
ENSDARG00000040277	-0.502688	0.0931044	0.999894	671.711	736.467	1382.63	508.966	792.171	669.408	fbxo32
ENSDARG00000076873	0.371374	0.0932331	0.999894	225.821	230.492	219.513	333.931	240.776	301.016	unm_hu7912
ENSDARG00000003867	-0.848877	0.0932647	0.999894	70.4793	68.5246	35.8233	27.3104	52.3826	16.3005	cdk20
ENSDARG00000089701	0.495524	0.0933513	0.999894	96.3697	89.9818	64.7868	101.793	119.469	130.404	trabd2a
ENSDARG00000102606	-0.902976	0.0933963	0.999894	20.1369	29.7632	53.3539	22.3449	17.4609	16.3005	znf1158
ENSDARG00000032465	0.366401	0.0934147	0.999894	168.287	164.736	185.214	208.552	219.639	240.161	slc1a8b
ENSDARG00000091619	-0.825751	0.0934795	0.999894	27.3287	31.8397	34.2989	13.6552	17.4609	21.734	mvb12ba
ENSDARG00000073756	-0.555963	0.0936778	0.999894	99.2464	120.437	189.787	76.9656	112.117	90.1961	slc12a7a
ENSDARG00000068323	0.315143	0.0938852	0.999894	877.396	798.762	644.82	943.449	1001.7	937.823	astn1
ENSDARG00000038199	-0.687153	0.0939727	0.999894	188.424	125.975	416.922	108	187.474	158.658	cdab
ENSDARG00000088762	1.26484	0.0939929	0.999894	7.19177	5.53734	11.433	6.2069	26.6508	24.9941	si:ch211-224l10.4
ENSDARG00000104263	-0.96035	0.0941521	0.999894	30.2054	18.6885	38.1099	9.93105	21.1368	13.0404	CABZ01055365.1
ENSDARG00000101924	0.359379	0.0942644	0.999894	663.081	503.206	450.459	770.897	640.538	657.454	si:dkey-65b13.13
ENSDARG00000038716	-0.478043	0.0942959	0.999894	1283.01	1315.81	2007.63	788.277	1552.18	966.077	casq1a
ENSDARG00000044754	0.775089	0.094367	0.999894	28.7671	20.765	16.7684	34.7587	32.1647	44.5547	gnrh2
ENSDARG00000063333	-0.443599	0.0944773	0.999894	132.329	160.583	192.074	105.517	130.497	121.71	nup210
ENSDARG00000100531	-0.630585	0.0946421	0.999894	149.589	80.9837	222.562	79.4484	109.36	103.237	abhd14b
ENSDARG00000035622	-0.274086	0.0946939	0.999894	1526.09	1369.8	1522.11	1178.07	1322.43	1150.82	xbp1
ENSDARG00000075706	0.374154	0.0947142	0.999894	399.862	368.233	336.129	556.139	369.435	505.316	si:ch211-106h4.9
ENSDARG00000086654	-1.01163	0.0947955	0.999894	54.6574	16.612	111.281	21.1035	31.2457	38.0345	cbln11
ENSDARG00000054010	0.319473	0.0948112	0.999894	1037.05	1150.38	865.095	1243.86	1149.66	1415.97	scaf1
ENSDARG00000056532	-0.352898	0.0948788	0.999894	294.862	287.25	330.794	237.104	265.589	211.907	serinc2
ENSDARG00000042988	0.269477	0.0948862	0.999894	959.382	1020.26	899.394	1200.42	1115.66	1155.16	slc24a2
ENSDARG00000091548	-0.698187	0.0950653	0.999894	35.9588	73.3698	86.8906	34.7587	45.0306	42.3813	stard9
ENSDARG00000059274	-0.396145	0.0952607	0.999894	188.424	184.809	170.732	125.379	156.229	130.404	hoxd9a
ENSDARG00000076997	0.730017	0.0955818	0.999894	30.2054	32.5319	44.2075	74.4828	33.0837	71.7222	stxbp4
ENSDARG00000003971	0.374538	0.0957292	0.999894	297.739	290.711	209.604	328.966	333.594	369.478	isl2a
ENSDARG00000075281	0.421245	0.0959836	0.999894	266.095	310.783	224.848	333.931	453.063	285.802	tbc1d30
ENSDARG00000053526	-0.841938	0.0960936	0.999894	129.452	77.5228	381.861	68.2759	152.553	107.583	enpp7.1
ENSDARG00000090352	-1.02878	0.09613	0.999894	37.3972	36.6849	189.787	67.0346	27.5698	35.8611	CR855311.1
ENSDARG00000008852	0.406606	0.0963748	0.999894	151.027	125.282	129.574	160.138	170.933	204.3	elp4
ENSDARG00000044278	0.51684	0.0964096	0.999894	61.8492	71.9855	55.6405	106.759	81.7903	83.6759	synpr
ENSDARG00000101549	-0.972869	0.096423	0.999894	23.0137	17.3042	26.6769	9.93105	11.0279	13.0404	nkx2.2b
ENSDARG00000005800	-0.49274	0.0964388	0.999894	83.4245	106.594	112.043	68.2759	79.9523	67.3754	ampd3a
ENSDARG00000020009	0.368797	0.0964522	0.999894	179.794	182.04	161.586	245.793	202.178	228.207	bmp2k
ENSDARG00000043483	0.331301	0.0965697	0.999894	660.204	734.39	515.246	835.449	797.685	769.384	otx5
ENSDARG00000045257	-0.44181	0.096574	0.999894	142.397	134.281	192.074	110.483	116.712	118.45	decr2
ENSDARG00000018106	0.337533	0.0965798	0.999894	289.109	258.871	236.281	341.38	306.024	341.224	eif2b3
ENSDARG00000086927	-0.619827	0.0966902	0.999894	80.5478	173.042	201.22	73.2415	124.064	99.9764	pik3c2b
ENSDARG00000075821	-0.384274	0.0968512	0.999894	260.342	330.164	366.617	244.552	276.617	214.08	plxnb1a
ENSDARG00000104039	-1.05745	0.0969453	0.999894	48.904	31.1476	64.7868	4.96552	44.1116	19.5606	errfi1a
ENSDARG00000011640	0.331372	0.0970781	0.999894	3332.67	3272.57	2295.74	4072.97	3522.5	3601.33	syt5b
ENSDARG00000032653	-1.04335	0.0975856	0.999894	15.8219	37.3771	89.1772	16.1379	35.8407	17.3872	sinhcaf
ENSDARG00000061916	-1.61335	0.0976734	0.999894	5.75341	17.9964	32.7745	2.48276	14.7039	1.0867	tmem51b
ENSDARG00000045824	0.365439	0.0978825	0.999894	218.63	182.04	188.263	281.793	245.371	229.294	zgc:101783
ENSDARG00000104719	-0.547991	0.0981757	0.999894	132.329	305.246	238.568	156.414	122.226	186.912	abcc1
ENSDARG00000057113	-0.683261	0.0982212	0.999894	37.3972	76.8306	83.8418	47.1725	44.1116	33.6877	c6
ENSDARG00000025866	0.878011	0.098507	0.999894	14.3835	20.765	10.6708	27.3104	31.2457	26.0808	ankdd1b
ENSDARG00000027584	-0.944024	0.0985245	0.999894	23.0137	24.918	56.4027	22.3449	11.0279	21.734	ttpa
ENSDARG00000027345	-0.477807	0.098551	0.999894	142.397	157.814	249.239	129.104	125.902	141.271	mpzl2b
ENSDARG00000077911	-1.30721	0.0986244	0.999894	10.0685	14.5355	47.2563	4.96552	17.4609	6.5202	treh
ENSDARG00000061921	-1.31582	0.0987645	0.999894	4.31506	19.3807	45.7319	7.44828	11.0279	9.7803	gltpa
ENSDARG00000016545	-0.573572	0.0988363	0.999894	77.6711	90.674	144.818	65.7932	84.5473	60.8552	zgc:154046
ENSDARG00000009748	0.516324	0.0990198	0.999894	90.6163	68.5246	53.3539	103.035	97.4132	99.9764	dffb
ENSDARG00000038025	0.317153	0.0990445	0.999894	1231.23	1270.82	1043.45	1618.76	1222.26	1576.8	cbx7a
ENSDARG00000054835	-0.854732	0.0991783	0.999894	27.3287	26.3024	35.8233	16.1379	11.9469	21.734	ugt5f1
ENSDARG00000037091	-0.422118	0.0991973	0.999894	148.15	134.281	173.781	103.035	117.631	119.537	asah1a
ENSDARG00000004672	0.324608	0.0993548	0.999894	629.999	672.095	511.435	693.932	730.599	845.453	ptk2ab
ENSDARG00000098249	0.703685	0.0994519	0.999894	105	67.8325	32.7745	126.621	76.2764	128.231	asmt
ENSDARG00000003797	-0.517861	0.0994962	0.999894	139.52	137.741	257.623	116.69	122.226	135.838	asb2a.1
ENSDARG00000040695	-0.483008	0.0995023	0.999894	100.685	101.057	82.3174	69.5173	67.0864	66.2887	fkbp14
ENSDARG00000004869	0.416944	0.0995729	0.999894	128.013	128.743	150.915	175.035	154.391	216.253	penka
ENSDARG00000059582	0.500917	0.0997346	0.999894	146.712	122.514	86.1284	212.276	140.606	147.791	sowahcb
ENSDARG00000058563	0.453397	0.0997966	0.999894	179.794	160.583	108.232	234.621	177.366	199.953	ubox5
ENSDARG00000058738	-0.96453	0.100019	0.999894	21.5753	22.8415	67.0734	16.1379	23.8938	17.3872	si:ch211-117c9.2
ENSDARG00000091260	-0.44051	0.100039	0.999894	267.534	274.099	440.55	265.655	255.48	204.3	mylk4a
ENSDARG00000021032	-0.778967	0.100209	0.999894	57.5341	33.9162	38.8721	16.1379	23.8938	34.7744	foxd3
ENSDARG00000002831	0.647048	0.100334	0.999894	37.3972	35.9927	24.3903	50.8966	46.8686	54.335	col4a4
ENSDARG00000037894	0.325471	0.100461	0.999894	477.533	416.685	523.63	592.139	523.826	660.714	ezh1
ENSDARG00000060148	0.64449	0.100507	0.999894	90.6163	56.7578	59.4514	96.8277	65.2485	158.658	sh3pxd2aa
ENSDARG00000037810	-0.764482	0.100542	0.999894	53.2191	38.7614	73.171	26.069	48.7066	21.734	zgc:112175
ENSDARG00000078392	-1.03235	0.100692	0.999894	38.8355	12.459	41.1587	22.3449	11.9469	10.867	chpfa
ENSDARG00000007444	0.528813	0.100724	0.999894	63.2876	67.8325	61.738	76.9656	80.8713	120.624	ift81
ENSDARG00000102445	0.327264	0.100754	0.999894	271.849	295.556	303.355	409.656	339.108	346.657	si:dkey-22o22.2
ENSDARG00000040812	-0.936439	0.100925	0.999894	18.6986	26.3024	26.6769	8.68967	14.7039	14.1271	ncf4
ENSDARG00000009922	0.419939	0.101055	0.999894	635.752	535.738	329.27	633.104	658.917	710.702	dmbx1a
ENSDARG00000009040	-0.399094	0.101078	0.999894	359.588	361.312	496.191	352.552	242.614	330.357	si:ch73-141c7.1
ENSDARG00000074904	0.324844	0.10117	0.999894	260.342	227.723	235.519	305.38	298.672	299.929	si:ch211-253b8.5
ENSDARG00000094260	1.17784	0.101171	0.999894	4.31506	8.30602	6.85978	18.6207	13.7849	13.0404	CR388077.1
ENSDARG00000034048	0.440734	0.101473	0.999894	148.15	143.279	107.47	212.276	147.039	181.479	zgc:92275
ENSDARG00000099618	0.769088	0.101496	0.999894	15.8219	24.2259	20.5793	36	40.4357	28.2542	si:dkey-1b17.6
ENSDARG00000043404	0.516352	0.101521	0.999894	90.6163	79.5993	58.6893	108	88.2233	129.317	rpp21
ENSDARG00000078222	-0.453894	0.101616	0.999894	156.781	141.202	213.415	106.759	142.444	123.884	aatka
ENSDARG00000055377	0.34165	0.101736	0.999894	1180.89	868.671	764.485	1155.73	1220.42	1182.33	gnb5b
ENSDARG00000078452	-1.04946	0.101769	0.999894	30.2054	20.0729	23.6281	12.4138	18.3798	4.3468	hmox2b
ENSDARG00000076500	0.391233	0.101841	0.999894	1249.93	1074.94	759.149	1376.69	1090.84	1573.54	chgb
ENSDARG00000007490	-0.957417	0.102077	0.999894	24.452	25.6102	57.9271	8.68967	22.9748	23.9074	adrb1
ENSDARG00000028396	-0.588148	0.102093	0.999894	1426.85	3132.75	3145.59	2474.07	932.777	1722.42	fkbp5
ENSDARG00000075159	-1.12174	0.10218	0.999894	21.5753	15.2277	110.519	22.3449	22.9748	22.8207	meltf
ENSDARG00000003217	0.480824	0.10223	0.999894	69.041	88.5975	81.5552	136.552	100.17	99.9764	urb2
ENSDARG00000003965	1.29745	0.102486	0.999894	0	10.3825	13.7196	22.3449	18.3798	21.734	tlx1
ENSDARG00000069375	-0.371653	0.102507	0.999894	628.56	739.235	541.161	450.621	606.535	417.293	zgc:162608
ENSDARG00000077637	-0.779595	0.102557	0.999894	44.589	33.2241	48.7807	13.6552	33.0837	26.0808	mal2
ENSDARG00000021402	-0.386492	0.102588	0.999894	156.781	186.193	179.117	131.586	125.902	143.444	mcm3ap
ENSDARG00000029072	-0.262984	0.102652	0.999894	906.163	941.348	964.181	743.587	789.414	810.679	klf6a
ENSDARG00000077038	0.301958	0.102724	0.999894	440.136	510.128	464.941	574.759	533.935	638.98	pbrm1l
ENSDARG00000104448	-0.53517	0.102857	0.999894	128.013	103.133	76.982	59.5863	84.5473	66.2887	zgc:77287
ENSDARG00000020497	0.289291	0.102916	0.999894	1805.13	1667.43	1384.15	2074.35	1835.23	2022.35	rab7
ENSDARG00000051875	0.273893	0.102999	0.999894	3857.66	3848.45	3199.71	4173.52	4202.55	4807.56	islr2
ENSDARG00000076572	0.391008	0.103246	0.999894	6422.25	4142.63	3538.12	6842.49	6012.05	5631.28	crygm2d7
ENSDARG00000003328	-0.544083	0.103323	0.999894	64.7259	101.057	96.7992	58.3449	70.7624	52.1616	slf2
ENSDARG00000024229	0.385492	0.103383	0.999894	208.561	216.649	151.677	253.242	236.181	262.982	ubl7a
ENSDARG00000034423	-0.256708	0.103477	0.999894	4054.72	4060.95	4160.84	3688.14	3051.97	3537.21	sncga
ENSDARG00000010478	-0.300914	0.10348	0.999894	497.67	476.212	458.843	373.656	424.574	362.958	hsp90aa1.1
ENSDARG00000059846	-1.13356	0.103636	0.999894	23.0137	24.2259	96.7992	8.68967	40.4357	16.3005	epg5
ENSDARG00000100915	-1.2906	0.103725	0.999894	5.75341	22.8415	43.4453	3.72414	12.8659	13.0404	si:ch211-255f4.7
ENSDARG00000103484	-0.711635	0.10374	0.999894	38.8355	36.6849	44.2075	26.069	28.4888	18.4739	si:ch211-215k15.5
ENSDARG00000017687	-0.522084	0.103792	0.999894	126.575	119.053	144.055	68.2759	126.821	74.9823	dnajc5gb
ENSDARG00000016536	-1.24676	0.103939	0.999894	8.63012	17.9964	48.0185	8.68967	17.4609	5.4335	npas2
ENSDARG00000079167	0.324138	0.104074	0.999894	458.835	493.516	378.812	572.277	499.932	594.425	si:ch211-230g15.5
ENSDARG00000058413	1.0166	0.104092	0.999894	8.63012	15.9199	12.1952	38.4828	12.8659	24.9941	rnaset2l
ENSDARG00000076548	-1.00529	0.104157	0.999894	24.452	17.3042	66.3112	13.6552	23.8938	16.3005	si:dkey-266m15.5
ENSDARG00000026329	-0.462815	0.104177	0.999894	103.561	109.363	96.037	81.9311	77.1954	65.202	arhgap29a
ENSDARG00000044183	0.308893	0.104491	0.999894	857.259	843.061	721.802	1077.52	844.554	1078.01	prkab1a
ENSDARG00000040628	-0.514454	0.104497	0.999894	112.192	190.346	192.074	93.1036	148.877	105.41	CLDN8 (1 of many)
ENSDARG00000087165	0.413525	0.104703	0.999894	146.712	114.208	141.007	208.552	156.229	169.525	si:dkeyp-69c1.7
ENSDARG00000038095	-0.436286	0.104705	0.999894	199.931	155.738	257.623	147.724	141.525	164.092	socs1a
ENSDARG00000021677	1.32779	0.104766	0.999894	7.19177	2.76867	11.433	22.3449	6.43295	24.9941	phf11
ENSDARG00000022631	-0.676365	0.104847	0.999894	67.6026	48.4518	120.427	42.2069	57.8965	47.8148	cyp2p9
ENSDARG00000044400	-1.23822	0.104897	0.999894	37.3972	17.9964	9.14638	7.44828	14.7039	4.3468	wdr78
ENSDARG00000104484	-1.23768	0.105043	0.999894	25.8904	12.459	44.2075	6.2069	23.8938	4.3468	itgb1b
ENSDARG00000009740	0.263386	0.105096	0.999894	676.026	713.625	653.966	820.553	811.47	821.546	ppp1r7
ENSDARG00000102279	-1.01142	0.105136	0.999894	17.2602	24.2259	21.3415	9.93105	14.7039	6.5202	zmiz1b
ENSDARG00000069801	0.459473	0.105656	0.999894	4814.17	2878.03	2032.02	4657.66	4668.48	4037.09	crygm2d12
ENSDARG00000053505	0.36066	0.105737	0.999894	172.602	161.275	150.153	193.655	222.396	203.213	fbxo22
ENSDARG00000102403	0.308379	0.105922	0.999894	785.341	910.201	961.894	1057.66	1267.29	968.25	cry2
ENSDARG00000046150	-0.639882	0.106059	0.999894	66.1643	56.0656	87.6528	32.2759	62.4915	39.1212	b4galnt4a
ENSDARG00000100435	0.323417	0.106141	0.999894	484.725	402.15	368.142	549.932	473.281	543.35	sec22bb
ENSDARG00000056281	-0.745961	0.106302	0.999894	48.904	37.3771	55.6405	43.4483	21.1368	20.6473	cyb561a3a
ENSDARG00000077317	0.422603	0.106601	0.999894	128.013	134.973	144.055	184.966	219.639	141.271	snx29
ENSDARG00000056765	-0.422279	0.106761	0.999894	12976.8	6537.53	13342.3	8457.53	8258.98	7800.34	ela2l
ENSDARG00000061169	-0.382451	0.106777	0.999894	484.725	575.192	632.624	327.725	534.854	435.767	larp1b
ENSDARG00000101309	0.364408	0.106865	0.999894	182.671	185.501	165.397	249.518	196.664	241.248	si:ch73-100l22.3
ENSDARG00000098408	-1.28009	0.106974	0.999894	12.9452	8.99818	29.7257	9.93105	8.27093	3.2601	stbd1
ENSDARG00000104701	0.316458	0.107132	0.999894	585.41	513.589	467.227	616.966	589.993	740.043	map7d1b
ENSDARG00000012816	-0.883028	0.10725	0.999894	21.5753	26.9946	42.6831	12.4138	22.9748	14.1271	dia1a
ENSDARG00000030972	-0.472414	0.107278	0.999894	123.698	161.275	169.208	89.3794	141.525	96.7163	dnaja1
ENSDARG00000041887	0.32041	0.107279	0.999894	1255.68	1185.68	868.906	1283.59	1426.28	1419.23	sf3a1
ENSDARG00000104348	1.05724	0.107463	0.999894	23.0137	17.3042	9.14638	63.3104	13.7849	24.9941	fgf2
ENSDARG00000078748	0.369696	0.107498	0.999894	4950.81	4368.27	2892.54	5499.32	4529.71	5745.39	si:ch211-137a8.4
ENSDARG00000086457	-0.653275	0.10751	0.999894	90.6163	49.1439	48.7807	36	45.9496	35.8611	tnfaip8l1
ENSDARG00000016763	0.328687	0.107802	0.999894	248.835	267.869	283.538	348.828	295.916	362.958	znf292a
ENSDARG00000099657	-0.583996	0.107845	0.999894	77.6711	65.756	60.9758	58.3449	44.1116	33.6877	akt1
ENSDARG00000008247	-1.41113	0.107863	0.999894	5.75341	16.612	54.1161	11.1724	15.6229	2.1734	vezf1a
ENSDARG00000068507	0.567931	0.107881	0.999894	16516.6	11679.6	4566.33	15702.2	18237.4	14621.6	crybb1
ENSDARG00000076119	-0.49199	0.107924	0.999894	140.959	143.971	144.055	80.6897	141.525	81.5025	emid1
ENSDARG00000006757	-0.386801	0.10804	0.999894	3464.99	2864.19	4458.86	2193.52	3497.68	2558.09	klhl41b
ENSDARG00000056720	0.299984	0.108082	0.999894	572.465	510.128	454.27	623.173	592.75	672.668	utp3
ENSDARG00000078654	0.495224	0.108116	0.999894	140.959	175.119	107.47	268.138	153.472	177.132	tpx2
ENSDARG00000029457	-0.768285	0.108153	0.999894	63.2876	90.674	80.793	17.3793	76.2764	43.468	cacna1sa
ENSDARG00000095351	-0.527238	0.108211	0.999894	294.862	403.534	328.507	126.621	330.837	254.288	CU914776.1
ENSDARG00000055498	0.483994	0.108321	0.999894	92.0546	74.062	73.171	122.897	85.4663	124.971	si:ch1073-184j22.1
ENSDARG00000093079	-1.29571	0.108477	0.999894	18.6986	4.84518	39.6343	9.93105	8.27093	7.6069	proca
ENSDARG00000035514	-0.756113	0.108491	0.999894	25.8904	35.9927	44.2075	19.8621	23.8938	19.5606	adam28
ENSDARG00000044875	0.578413	0.108514	0.999894	74.7944	39.4536	48.0185	91.8622	71.6814	74.9823	crygm2e
ENSDARG00000058606	-0.538185	0.108664	0.999894	414.246	719.163	1224.09	608.277	457.658	560.737	sik1
ENSDARG00000093672	0.532601	0.108814	0.999894	58.9725	62.9873	53.3539	105.517	64.3295	84.7626	zgc:171435
ENSDARG00000044685	-0.825667	0.10883	0.999894	74.7944	44.2988	178.354	31.0345	73.5194	63.0286	nr0b2a
ENSDARG00000098438	-1.29374	0.108876	0.999894	23.0137	31.8397	121.952	4.96552	56.9775	9.7803	slc6a6b
ENSDARG00000062280	-0.468394	0.109047	0.999894	106.438	83.0602	102.135	68.2759	69.8434	71.7222	hace1
ENSDARG00000062478	-1.34269	0.109048	0.999894	7.19177	13.8434	21.3415	7.44828	7.35194	2.1734	ackr3a
ENSDARG00000068851	-0.502466	0.109175	0.999894	105	129.435	136.433	88.138	112.117	61.9419	rnf183
ENSDARG00000036678	-0.574273	0.109335	0.999894	54.6574	78.9072	64.0246	40.9656	39.5167	53.2483	trmt10a
ENSDARG00000079463	0.527421	0.109393	0.999894	58.9725	98.98	78.5064	142.759	114.874	86.936	man2b2
ENSDARG00000013058	0.349304	0.109464	0.999894	192.739	164.736	166.159	224.69	228.829	210.82	ascc2
ENSDARG00000077606	0.995389	0.109477	0.999894	18.6986	13.1512	5.33539	19.8621	24.8128	27.1675	arsia
ENSDARG00000059616	0.55816	0.109593	0.999894	60.4108	38.7614	43.4453	70.7587	62.4915	73.8956	hs3st2
ENSDARG00000016793	0.425107	0.109641	0.999894	15932.6	11175.7	7163.9	15072.8	16375.5	14560.7	crybb1l2
ENSDARG00000039931	-0.30387	0.10971	0.999894	1002.53	1109.55	1373.48	1003.04	927.263	896.528	slc25a33
ENSDARG00000094892	-0.971324	0.109787	0.999894	23.0137	17.3042	19.055	11.1724	9.18992	9.7803	cenph
ENSDARG00000090326	0.404681	0.109837	0.999894	366.78	271.33	226.373	314.069	383.22	441.2	MAPK8IP1 (1 of many)
ENSDARG00000101967	0.337196	0.109851	0.999894	1363.56	922.66	956.559	1292.28	1293.02	1503.99	sult4a1
ENSDARG00000054124	0.505083	0.109864	0.999894	123.698	108.67	90.7016	165.104	100.17	192.346	htr1d
ENSDARG00000004643	0.319266	0.109926	0.999894	233.013	269.253	253.05	333.931	313.376	297.756	cdhr1a
ENSDARG00000079647	-0.563635	0.110179	0.999894	159.657	125.282	316.312	135.311	146.12	126.057	muc13b
ENSDARG00000100641	0.676564	0.110269	0.999894	43.1506	20.765	35.0611	59.5863	44.1116	52.1616	NA
ENSDARG00000006356	0.354237	0.110449	0.999894	422.876	391.075	303.355	544.966	409.871	471.628	slc18a3a
ENSDARG00000089043	-0.561126	0.11049	0.999894	74.7944	53.2969	64.7868	39.7242	43.1926	46.7281	ptpn6
ENSDARG00000060813	-0.454376	0.110562	0.999894	133.767	119.745	139.482	121.655	85.4663	80.4158	plekha7a
ENSDARG00000077101	-0.394107	0.110695	0.999894	339.451	223.57	229.422	194.897	201.259	203.213	zbtb10
ENSDARG00000058327	-1.03405	0.11077	0.999894	18.6986	20.765	72.4088	9.93105	22.0558	22.8207	neu3.3
ENSDARG00000060265	-1.67698	0.110867	0.999894	4.31506	9.69035	93.7504	1.24138	25.7318	6.5202	NA
ENSDARG00000044015	0.363704	0.111054	0.999894	392.671	319.782	264.483	420.828	364.84	467.281	gfra2b
ENSDARG00000091867	1.09277	0.11122	0.999894	10.0685	16.612	10.6708	44.6897	8.27093	28.2542	CR936300.1
ENSDARG00000070780	0.511634	0.111232	0.999894	153.904	157.122	82.3174	232.138	151.634	176.045	rln3a
ENSDARG00000003903	0.835501	0.111382	0.999894	15.8219	12.459	20.5793	27.3104	36.7597	22.8207	hapln2
ENSDARG00000016454	1.17676	0.111407	0.999894	12.9452	11.0747	2.28659	17.3793	15.6229	24.9941	esr2a
ENSDARG00000102788	0.572061	0.111486	0.999894	64.7259	68.5246	44.2075	76.9656	68.9244	117.364	si:zfos-128g4.1
ENSDARG00000091457	0.293751	0.111567	0.999894	302.054	306.63	297.257	377.38	370.354	362.958	NA
ENSDARG00000055206	0.483494	0.11164	0.999894	152.465	168.889	105.946	242.069	139.687	216.253	dtnbp1b
ENSDARG00000044769	0.344027	0.111663	0.999894	261.78	301.785	226.373	337.656	304.186	361.871	kctd13
ENSDARG00000027017	0.639094	0.111816	0.999894	28.7671	50.5283	48.7807	59.5863	90.9802	51.0749	ppp2r5a
ENSDARG00000098191	0.49601	0.11207	0.999894	64.7259	65.0638	76.982	91.8622	120.388	79.3291	si:dkey-16l2.20
ENSDARG00000059294	-0.814198	0.112218	0.999894	58.9725	46.3753	41.9209	17.3793	48.7066	16.3005	marco
ENSDARG00000104016	0.878915	0.112288	0.999894	11.5068	19.3807	20.5793	49.6552	20.2178	27.1675	si:dkey-151j17.4
ENSDARG00000100372	-0.535653	0.112409	0.999894	125.137	81.6758	157.775	67.0346	96.4942	86.936	alad
ENSDARG00000097498	0.693342	0.112547	0.999894	27.3287	20.0729	30.4879	39.7242	50.5446	34.7744	NA
ENSDARG00000079133	0.978016	0.112766	0.999894	8.63012	10.3825	9.14638	19.8621	16.5419	19.5606	si:dkey-10c21.1
ENSDARG00000043475	0.496118	0.112908	0.999894	74.7944	76.8306	94.5126	132.828	82.7093	133.664	TAGAP
ENSDARG00000081270	-0.741792	0.113132	0.999894	110.753	155.046	41.9209	84.4139	53.3016	46.7281	rn7sk
ENSDARG00000096398	0.415258	0.113194	0.999894	130.89	151.585	182.928	254.483	175.528	194.519	si:ch211-276a17.5
ENSDARG00000033861	-0.46367	0.113258	0.999894	107.877	112.823	89.9394	64.5518	75.3574	84.7626	sepsecs
ENSDARG00000077465	0.319052	0.113387	0.999894	281.917	359.927	359.757	443.173	413.547	397.732	sorcs2
ENSDARG00000031952	0.30957	0.113647	0.999894	811.231	612.569	692.076	893.794	954.833	768.297	mb
ENSDARG00000077656	-1.05108	0.113651	0.999894	15.8219	31.1476	78.5064	14.8966	34.9217	10.867	arfgef3
ENSDARG00000094712	0.982872	0.113794	0.999894	12.9452	5.53734	17.5306	26.069	23.8938	20.6473	BX294165.2
ENSDARG00000093233	0.484174	0.11396	0.999894	61.8492	74.7541	74.6954	122.897	88.2233	86.936	si:ch211-215d8.2
ENSDARG00000055154	-0.966578	0.114049	0.999894	15.8219	33.9162	51.8295	14.8966	27.5698	9.7803	slc8a4a
ENSDARG00000076010	-0.504021	0.114075	0.999894	70.4793	105.902	110.519	76.9656	63.4105	64.1153	twist1b
ENSDARG00000095678	1.09272	0.114086	0.999894	14.3835	3.46084	15.244	14.8966	25.7318	28.2542	ftr38
ENSDARG00000103006	0.448979	0.114145	0.999894	99.2464	155.738	119.665	206.069	168.176	141.271	si:ch1073-303d10.1
ENSDARG00000040158	-0.283711	0.114202	0.999894	591.163	661.713	621.191	464.276	549.557	525.963	cdc42l
ENSDARG00000052223	0.345827	0.114249	0.999894	537.944	375.847	401.678	481.656	589.993	593.338	rcvrna
ENSDARG00000104573	-0.711083	0.114283	0.999894	58.9725	86.521	206.556	60.8277	90.9802	64.1153	slc12a2
ENSDARG00000030532	-0.295386	0.114321	0.999894	382.602	393.151	367.379	327.725	296.835	307.536	arhgef12a
ENSDARG00000016319	-0.660778	0.114369	0.999894	914.793	397.304	1597.57	374.897	859.258	605.292	c9
ENSDARG00000076508	0.396904	0.11438	0.999894	257.465	305.938	180.641	352.552	301.429	326.01	grm8b
ENSDARG00000053666	-0.456697	0.114418	0.999894	90.6163	128.743	115.854	79.4484	90.0612	76.069	myb
ENSDARG00000045834	-0.523	0.114864	0.999894	343.766	136.357	240.092	165.104	149.796	183.652	si:dkey-14d8.7
ENSDARG00000039351	-0.582765	0.114909	0.999894	90.6163	74.7541	83.0796	39.7242	79.9523	44.5547	ccl19b
ENSDARG00000061699	-0.620416	0.114917	0.999894	89.1779	54.6813	57.1649	29.7931	46.8686	52.1616	sipa1l3
ENSDARG00000070774	-1.09662	0.114943	0.999894	14.3835	20.0729	17.5306	4.96552	6.43295	13.0404	irgf1
ENSDARG00000075156	-0.601253	0.114946	0.999894	74.7944	65.0638	133.385	47.1725	68.9244	64.1153	tbc1d4
ENSDARG00000070427	-0.517244	0.115181	0.999894	84.8629	138.434	167.684	74.4828	99.2512	101.063	s100v1
ENSDARG00000093606	-1.23566	0.115239	0.999894	14.3835	25.6102	7.62198	8.68967	7.35194	4.3468	si:dkey-159f12.2
ENSDARG00000002779	-0.62134	0.115489	0.999894	67.6026	47.0674	83.8418	37.2414	55.1395	35.8611	pdx1
ENSDARG00000104404	-0.501108	0.115518	0.999894	93.493	78.9072	88.415	60.8277	73.5194	48.9015	b4galt1l
ENSDARG00000009594	0.271851	0.115646	0.999894	2430.82	3141.75	2929.13	3601.25	3192.58	3477.44	nr1d2b
ENSDARG00000057456	-0.433481	0.115836	0.999894	148.15	155.046	216.464	109.242	149.796	126.057	ppp3ccb
ENSDARG00000103810	-0.651493	0.115854	0.999894	35.9588	65.756	48.0185	29.7931	34.9217	31.5143	cacna2d4a
ENSDARG00000032298	-0.692589	0.116035	0.999894	69.041	51.2204	120.427	29.7931	64.3295	54.335	tbc1d20
ENSDARG00000071524	-0.92942	0.116105	0.999894	34.5205	35.9927	134.147	36	53.3016	18.4739	insrb
ENSDARG00000089904	-0.725547	0.116233	0.999894	38.8355	27.6867	41.9209	21.1035	19.2988	24.9941	adgre5b.3
ENSDARG00000086912	0.356131	0.116272	0.999894	3175.88	2471.04	1896.35	3308.28	3593.26	2747.18	NA
ENSDARG00000045413	-0.904184	0.116334	0.999894	23.0137	24.918	21.3415	17.3793	9.18992	10.867	gcm2
ENSDARG00000007614	0.456838	0.116371	0.999894	79.1094	85.8288	102.897	105.517	150.715	111.93	wwox
ENSDARG00000103149	0.371138	0.116453	0.999894	267.534	198.652	177.592	268.138	290.402	268.415	cog6
ENSDARG00000013533	0.646329	0.116471	0.999894	48.904	29.7632	44.9697	39.7242	76.2764	74.9823	hoxb4a
ENSDARG00000104839	0.278692	0.116529	0.999894	960.82	883.206	822.412	1145.79	948.4	1138.86	mansc1
ENSDARG00000012513	0.286754	0.116689	0.999894	1408.15	1290.89	1063.27	1658.48	1463.04	1464.87	sdcbp2
ENSDARG00000100529	-1.00154	0.116916	0.999894	20.1369	17.9964	16.0062	11.1724	8.27093	7.6069	sh3bp5a
ENSDARG00000095830	-0.746188	0.116935	0.999894	38.8355	29.7632	40.3965	24.8276	25.7318	14.1271	serpinb1l1
ENSDARG00000015404	0.351083	0.116965	0.999894	578.218	497.669	389.483	707.587	529.34	629.2	arl3l2
ENSDARG00000026787	-0.889374	0.116998	0.999894	17.2602	31.1476	46.4941	12.4138	23.8938	15.2138	aqp7
ENSDARG00000037495	0.364824	0.117078	0.999894	231.575	303.862	232.47	336.414	277.536	378.172	rtn4rl2b
ENSDARG00000088823	0.425484	0.117207	0.999894	8028.89	5073.59	3570.14	7581.11	7921.71	6880.99	crygm2d3
ENSDARG00000092551	-0.844927	0.117219	0.999894	24.452	58.1421	54.8783	43.4483	18.3798	16.3005	si:dkey-56e3.2
ENSDARG00000076473	0.319207	0.117252	0.999894	378.287	359.927	320.123	456.828	375.868	486.842	trim37
ENSDARG00000103576	0.578188	0.117372	0.999894	69.041	50.5283	57.9271	89.3794	56.0585	118.45	LO016987.1
ENSDARG00000059006	0.321664	0.117516	0.999894	690.41	514.281	480.185	732.415	678.216	688.968	otud5a
ENSDARG00000069692	-0.838061	0.117721	0.999894	37.3972	32.5319	29.7257	19.8621	26.6508	8.6936	col7a1l
ENSDARG00000103137	-0.693802	0.117894	0.999894	35.9588	35.3006	36.5855	18.6207	23.8938	23.9074	rmi2
ENSDARG00000010658	-0.42734	0.11808	0.999894	281.917	312.168	528.203	284.276	271.103	281.455	insig1
ENSDARG00000046079	-0.566748	0.118197	0.999894	142.397	82.368	155.488	60.8277	115.793	78.2424	cacng6b
ENSDARG00000089917	-0.445668	0.118219	0.999894	129.452	230.492	230.946	150.207	143.363	143.444	sh3tc2
ENSDARG00000013575	-0.40997	0.118369	0.999894	253.15	411.84	266.007	208.552	227.91	266.242	rfx2
ENSDARG00000029510	-0.256608	0.118448	0.999894	1100.34	1260.44	1092.99	969.518	935.534	987.811	timm17a
ENSDARG00000051939	-0.628646	0.118665	0.999894	93.493	54.6813	154.726	68.2759	61.5725	66.2887	pcxb
ENSDARG00000087741	-0.574521	0.118732	0.999894	51.7807	53.2969	50.3051	33.5173	34.9217	35.8611	asb14b
ENSDARG00000074056	0.377042	0.11898	0.999894	215.753	291.403	217.226	331.449	256.399	356.438	kctd1
ENSDARG00000016526	0.361559	0.119034	0.999894	1527.53	1432.79	958.083	1829.8	1371.14	1831.09	gata3
ENSDARG00000009430	-0.736983	0.119125	0.999894	77.6711	52.6048	182.165	52.138	86.3853	48.9015	tmem30c
ENSDARG00000004721	-0.925201	0.119664	0.999894	34.5205	23.5337	43.4453	14.8966	30.3267	7.6069	mpp5b
ENSDARG00000102790	0.349356	0.119692	0.999894	189.863	182.04	151.677	235.862	211.368	218.427	NA
ENSDARG00000038574	0.276471	0.119722	0.999894	3978.49	3584.74	2973.33	4079.18	4091.35	4586.96	scg2b
ENSDARG00000059020	0.312585	0.119744	0.999894	352.397	290.018	278.964	362.483	379.544	397.732	thap1
ENSDARG00000076192	-0.382904	0.11987	0.999894	723.492	863.826	1071.65	535.035	873.043	631.373	ankrd1b
ENSDARG00000105558	-0.892635	0.120043	0.999894	25.8904	17.3042	40.3965	11.1724	18.3798	15.2138	btr07
ENSDARG00000102750	-0.320771	0.120065	0.999894	450.205	625.028	567.838	474.207	442.954	402.079	cdh1
ENSDARG00000104037	0.93285	0.120286	0.999894	18.6986	8.99818	19.055	17.3793	23.8938	46.7281	si:dkey-74k8.4
ENSDARG00000098244	1.27071	0.120436	0.999894	5.75341	6.92168	6.09758	17.3793	4.59496	23.9074	CR388206.1
ENSDARG00000078882	-0.440592	0.120555	0.999894	122.26	131.512	136.433	81.9311	121.307	83.6759	slc22a31
ENSDARG00000060350	-0.568825	0.120685	0.999894	1327.6	530.893	2010.68	815.587	837.202	955.21	apoda.2
ENSDARG00000102432	0.869723	0.120942	0.999894	11.5068	14.5355	17.5306	36	28.4888	16.3005	si:dkey-261j11.3
ENSDARG00000078745	0.287463	0.120984	0.999894	314.999	353.006	337.654	391.035	415.385	422.727	pnpla8
ENSDARG00000104820	0.250096	0.12114	0.999894	884.587	997.414	930.644	1068.83	1152.42	1125.82	psd3l
ENSDARG00000045003	-0.450596	0.121456	0.999894	290.547	234.645	347.562	157.655	292.24	186.912	plvapb
ENSDARG00000103030	0.7818	0.12153	0.999894	44.589	18.6885	24.3903	73.2415	30.3267	44.5547	NA
ENSDARG00000074505	-1.29013	0.121594	0.999894	4.31506	17.3042	23.6281	6.2069	8.27093	4.3468	mturn
ENSDARG00000020758	0.346844	0.121614	0.999894	361.027	454.754	312.501	526.345	414.466	496.622	tmem178
ENSDARG00000018025	0.318135	0.121627	0.999894	192.739	191.731	193.598	235.862	244.452	240.161	tbx2a
ENSDARG00000027915	0.326636	0.121691	0.999894	494.794	436.758	361.282	549.932	469.605	598.772	zc2hc1a
ENSDARG00000101196	-0.420008	0.121698	0.999894	136.644	111.439	156.251	100.552	106.603	94.5429	NA
ENSDARG00000097635	-0.407254	0.121786	0.999894	746.505	958.653	489.331	625.656	495.337	534.657	wu:fb18f06
ENSDARG00000007901	0.353535	0.121964	0.999894	527.876	436.758	340.703	618.208	479.714	566.171	crnkl1
ENSDARG00000010482	0.644276	0.12206	0.999894	34.5205	42.2222	21.3415	52.138	54.2205	46.7281	prg4a
ENSDARG00000077495	-0.693496	0.122106	0.999894	37.3972	44.9909	71.6466	21.1035	39.5167	34.7744	ptpn9a
ENSDARG00000056144	-1.15028	0.122239	0.999894	11.5068	11.0747	37.3477	8.68967	11.9469	6.5202	zgc:123244
ENSDARG00000009123	-1.01859	0.12228	0.999894	24.452	11.0747	34.2989	14.8966	11.9469	7.6069	sele
ENSDARG00000036844	-0.540513	0.12232	0.999894	94.9313	123.206	173.781	79.4484	123.145	67.3754	tsen54
ENSDARG00000075851	-1.2133	0.122389	0.999894	20.1369	27.6867	70.1222	8.68967	38.5977	3.2601	oafa
ENSDARG00000078864	-0.436465	0.122633	0.999894	199.931	260.947	377.288	199.862	239.857	181.479	lats2
ENSDARG00000004616	0.480683	0.122643	0.999894	74.7944	77.5228	84.604	104.276	142.444	83.6759	mtmr2
ENSDARG00000103537	0.499966	0.122931	0.999894	63.2876	58.1421	58.6893	68.2759	79.0333	106.497	ttll12
ENSDARG00000097766	-1.27617	0.122951	0.999894	41.7123	21.4572	6.85978	12.4138	13.7849	2.1734	mhc1lia
ENSDARG00000099470	0.808841	0.123334	0.999894	12.9452	19.3807	24.3903	49.6552	24.8128	27.1675	muc5.3
ENSDARG00000009480	0.253501	0.123543	0.999894	2071.23	2050.2	1705.04	2388.42	2239.58	2315.76	pdcl
ENSDARG00000002271	-0.252267	0.123621	0.999894	2107.19	2504.96	2434.46	2009.8	1837.98	2072.34	zfand5b
ENSDARG00000076437	0.599104	0.123709	0.999894	43.1506	49.1439	37.3477	75.7242	42.2736	79.3291	zgc:163143
ENSDARG00000014047	-0.442396	0.12398	0.999894	266.095	553.734	407.014	280.552	357.488	267.328	cldn7b
ENSDARG00000014655	-0.807219	0.124025	0.999894	34.5205	20.0729	47.2563	18.6207	22.9748	16.3005	itpr1a
ENSDARG00000087324	0.401	0.12405	0.999894	10757.4	6682.88	5130.36	10381.7	10264.2	9148.93	crygm2d1
ENSDARG00000087110	0.641071	0.124126	0.999894	24.452	49.1439	42.6831	43.4483	77.1954	63.0286	akna
ENSDARG00000103199	-0.298557	0.124153	0.999894	1320.41	1198.83	946.65	945.932	1001.7	867.187	si:dkey-247k7.2
ENSDARG00000096867	-0.973599	0.124198	0.999894	28.7671	24.2259	46.4941	12.4138	31.2457	6.5202	clmn
ENSDARG00000103983	-0.575397	0.124232	0.999894	162.534	102.441	218.751	75.7242	156.229	91.2828	slc30a10
ENSDARG00000104643	0.576261	0.12443	0.999894	89.1779	74.7541	59.4514	155.173	64.3295	113.017	tuba7l
ENSDARG00000007480	0.457092	0.124522	0.999894	1774.93	881.13	820.125	1842.21	1319.67	1602.88	rpe65a
ENSDARG00000018569	-0.498574	0.124859	0.999894	74.7944	117.669	127.287	64.5518	89.1423	73.8956	tnfrsf1a
ENSDARG00000096359	-0.383609	0.125035	0.999894	194.178	162.659	150.915	144	128.659	115.19	eppk1
ENSDARG00000052190	-0.326169	0.125233	0.999894	529.314	393.151	378.812	347.587	340.027	346.657	fdx1l
ENSDARG00000012021	-0.596823	0.125274	0.999894	103.561	88.5975	137.958	65.7932	109.36	42.3813	kdsr
ENSDARG00000041022	0.272328	0.125317	0.999894	1652.67	1559.45	1255.34	1777.66	1738.73	1875.65	pdcd4b
ENSDARG00000015869	-0.516523	0.125673	0.999894	107.877	72.6776	113.568	79.4484	74.4384	51.0749	slc22a16
ENSDARG00000036376	0.279907	0.125755	0.999894	919.108	739.928	750.765	964.553	902.45	1054.1	cldn7a
ENSDARG00000077840	0.325806	0.125781	0.999894	1671.37	1606.52	1080.8	1879.45	1667.97	1912.59	meis2b
ENSDARG00000030156	-0.629111	0.126072	0.999894	37.3972	54.6813	61.738	36	25.7318	39.1212	naglu
ENSDARG00000051912	-0.740458	0.126084	0.999894	93.493	48.4518	185.214	38.4828	80.8713	76.069	zgc:152945
ENSDARG00000105429	-0.934459	0.126259	0.999894	24.452	25.6102	14.4818	13.6552	8.27093	11.9537	NA
ENSDARG00000028048	0.293058	0.126459	0.999894	386.917	318.397	371.953	438.207	461.334	417.293	rdh8a
ENSDARG00000053665	0.604065	0.126557	0.999894	35.9588	34.6084	43.4453	44.6897	78.1143	49.9882	gabrg2
ENSDARG00000036144	0.276393	0.12659	0.999894	430.068	416.685	376.526	492.828	473.281	514.009	tssc4
ENSDARG00000045660	0.340539	0.126665	0.999894	294.862	229.8	243.141	348.828	272.941	347.744	hic1l
ENSDARG00000102678	0.746789	0.126696	0.999894	18.6986	16.612	26.6769	24.8276	35.8407	43.468	znf1181
ENSDARG00000040033	0.522069	0.126816	0.999894	58.9725	53.9891	48.0185	57.1035	79.0333	93.4562	trmt11
ENSDARG00000040110	0.863752	0.126942	0.999894	7.19177	29.7632	20.5793	47.1725	34.9217	26.0808	kif20bb
ENSDARG00000100133	-0.283336	0.127238	0.999894	1984.93	1585.76	1485.52	1348.14	1499.8	1301.87	cnmd
ENSDARG00000054414	1.15465	0.127487	0.999894	11.5068	5.53734	3.81099	14.8966	18.3798	10.867	spata17
ENSDARG00000099128	-0.828851	0.127544	0.999894	31.6438	32.5319	61.738	9.93105	30.3267	30.4276	NA
ENSDARG00000092073	-1.2	0.12756	0.999894	14.3835	13.1512	13.7196	2.48276	5.51395	9.7803	znf1165
ENSDARG00000041257	-0.613711	0.127572	0.999894	158.219	183.425	70.8844	117.931	59.7345	92.3695	smtnl1
ENSDARG00000013087	0.328286	0.127657	0.999894	5836.84	4251.99	3505.35	5705.39	5369.67	5985.55	ndrg3a
ENSDARG00000074582	0.533799	0.12775	0.999894	71.9177	66.4481	44.9697	83.1725	68.9244	111.93	gfra4b
ENSDARG00000079122	-0.586213	0.127816	0.999894	63.2876	65.756	45.7319	38.4828	46.8686	30.4276	tmx2a
ENSDARG00000103563	0.53954	0.127884	0.999894	47.4657	38.0692	50.3051	59.5863	79.0333	57.5951	NA
ENSDARG00000098751	-1.14737	0.12789	0.999894	12.9452	20.765	99.8479	13.6552	35.8407	10.867	lzts3a
ENSDARG00000024276	0.3012	0.127908	0.999894	1142.05	1137.92	864.333	1293.52	1134.96	1444.23	pcbp4
ENSDARG00000063411	0.376402	0.127912	0.999894	149.589	139.818	114.33	183.724	155.31	183.652	lrrc73
ENSDARG00000053544	0.354892	0.127918	0.999894	716.3	849.29	530.49	891.311	755.412	1034.54	hspa4l
ENSDARG00000001976	0.46456	0.127982	0.999894	444.451	316.321	197.409	532.552	353.812	431.42	fkbp16
ENSDARG00000104307	-0.923756	0.128052	0.999894	15.8219	25.6102	26.6769	8.68967	17.4609	9.7803	hoxa1a
ENSDARG00000100324	1.0241	0.12827	0.999894	5.75341	9.69035	13.7196	11.1724	28.4888	20.6473	AL627305.1
ENSDARG00000098105	-0.373186	0.128324	0.999894	182.671	163.352	210.367	127.862	140.606	160.832	tmem106c
ENSDARG00000099824	-1.08147	0.128413	0.999894	15.8219	21.4572	10.6708	9.93105	6.43295	6.5202	PGA3
ENSDARG00000101641	1.14245	0.128439	0.999894	5.75341	8.30602	6.85978	23.5862	7.35194	16.3005	trpm2
ENSDARG00000078066	-1.27023	0.128447	0.999894	20.1369	22.1494	86.8906	1.24138	36.7597	15.2138	elk1
ENSDARG00000091003	-0.620356	0.128773	0.999894	48.904	37.3771	49.5429	24.8276	30.3267	32.601	il34
ENSDARG00000063159	-0.568509	0.129127	0.999894	92.0546	48.4518	72.4088	52.138	41.3547	48.9015	si:dkey-32e23.4
ENSDARG00000062959	0.364556	0.12914	0.999894	215.753	157.122	188.263	208.552	236.181	273.849	zgc:158785
ENSDARG00000103865	0.664754	0.129278	0.999894	27.3287	21.4572	20.5793	36	36.7597	35.8611	wu:fc30c06
ENSDARG00000007383	-0.680149	0.129502	0.999894	53.2191	77.5228	157.775	47.1725	84.5473	48.9015	kcnk6
ENSDARG00000070929	0.321405	0.129568	0.999894	306.369	384.845	277.44	417.104	412.628	382.519	sox14
ENSDARG00000076318	0.314585	0.129602	0.999894	520.684	595.957	471.038	547.449	753.574	672.668	atp6v1ab
ENSDARG00000032263	0.769648	0.129756	0.999894	15.8219	13.8434	18.2928	31.0345	24.8128	26.0808	zgc:110224
ENSDARG00000055463	0.381647	0.129822	0.999894	304.931	315.629	198.171	378.621	385.058	301.016	lrit3a
ENSDARG00000039393	-0.49145	0.129835	0.999894	171.164	116.976	259.91	139.035	117.631	133.664	si:ch211-240l19.5
ENSDARG00000070494	-0.3164	0.129898	0.999894	336.575	332.933	402.441	273.104	322.566	265.155	pdgfra
ENSDARG00000099533	-0.948483	0.130012	0.999894	50.3424	24.918	17.5306	7.44828	15.6229	23.9074	zgc:113279
ENSDARG00000052037	-1.04411	0.130027	0.999894	24.452	14.5355	26.6769	13.6552	14.7039	3.2601	trim35-1
ENSDARG00000055357	0.398507	0.130044	0.999894	1142.05	872.824	576.222	1219.04	942.886	1248.62	leo1
ENSDARG00000074563	-0.632375	0.130081	0.999894	40.2739	39.4536	60.9758	26.069	31.2457	33.6877	gpr37a
ENSDARG00000101379	-0.696361	0.130135	0.999894	53.2191	42.2222	41.1587	40.9656	16.5419	27.1675	mfsd1
ENSDARG00000087508	-0.284488	0.130156	0.999894	835.683	881.13	669.21	654.208	674.54	629.2	NA
ENSDARG00000067851	-0.708115	0.130268	0.999894	38.8355	42.9144	98.3236	31.0345	45.9496	33.6877	lcn15
ENSDARG00000013245	-1.03402	0.130275	0.999894	21.5753	25.6102	36.5855	7.44828	27.5698	5.4335	wbp1la
ENSDARG00000041083	-0.567379	0.130326	0.999894	110.753	94.1348	211.891	67.0346	105.684	108.67	anpepa
ENSDARG00000055540	-0.728401	0.130369	0.999894	67.6026	74.062	169.97	33.5173	101.089	53.2483	pfkfb4a
ENSDARG00000069733	-0.500311	0.130411	0.999894	103.561	67.8325	110.519	57.1035	73.5194	67.3754	mavs
ENSDARG00000086879	0.549647	0.130563	0.999894	34.5205	56.0656	54.8783	86.8967	57.8965	71.7222	lins1
ENSDARG00000102517	-1.06703	0.130624	0.999894	20.1369	20.0729	12.1952	3.72414	11.0279	9.7803	crtac1b
ENSDARG00000014081	0.318113	0.130772	0.999894	427.191	427.76	315.55	484.138	448.468	524.876	fam184a
ENSDARG00000078087	0.297816	0.131009	0.999894	379.725	440.219	354.422	527.587	440.197	478.148	CNNM1
ENSDARG00000011190	-0.77399	0.131017	0.999894	33.0821	27.6867	63.2624	16.1379	31.2457	24.9941	fgfr1b
ENSDARG00000012269	-1.13777	0.131134	0.999894	11.5068	17.3042	62.5002	11.1724	23.8938	6.5202	clcn1b
ENSDARG00000104097	-0.917019	0.131425	0.999894	28.7671	19.3807	22.8659	9.93105	19.2988	7.6069	tmem222b
ENSDARG00000002071	-1.03301	0.131548	0.999894	30.2054	30.4554	157.013	14.8966	65.2485	26.0808	adss
ENSDARG00000029783	0.277877	0.131612	0.999894	648.697	544.044	527.441	676.553	657.079	747.65	dedd
ENSDARG00000030722	-0.55506	0.131815	0.999894	64.7259	87.9053	110.519	58.3449	79.0333	42.3813	xirp1
ENSDARG00000097504	-1.13295	0.131862	0.999894	8.63012	15.2277	25.9147	11.1724	4.59496	7.6069	CR626907.3
ENSDARG00000101823	0.742128	0.131897	0.999894	21.5753	13.1512	24.3903	36	27.5698	34.7744	si:ch211-243p7.3
ENSDARG00000004577	0.359667	0.132015	0.999894	368.218	343.315	270.58	521.38	351.055	386.865	zgc:194665
ENSDARG00000056160	-0.265887	0.132061	0.999894	1011.16	1175.99	967.992	892.553	927.263	805.245	hspd1
ENSDARG00000063371	-0.862545	0.132079	0.999894	46.0273	160.583	277.44	37.2414	155.31	73.8956	rasa3
ENSDARG00000105266	-1.17612	0.132205	0.999894	18.6986	11.0747	12.9574	2.48276	8.27093	7.6069	si:dkey-16p6.1
ENSDARG00000078523	-0.973064	0.132214	0.999894	31.6438	33.9162	91.4638	23.5862	48.7066	7.6069	ddr1
ENSDARG00000100334	0.988666	0.13226	0.999894	8.63012	12.459	12.1952	16.1379	12.8659	38.0345	BX784026.1
ENSDARG00000023176	-0.40577	0.132325	0.999894	388.355	355.774	570.886	264.414	419.06	308.623	tdo2b
ENSDARG00000034211	-0.374876	0.132358	0.999894	165.411	209.727	249.239	167.586	166.338	149.965	zgc:92480
ENSDARG00000077068	-1.08787	0.13237	0.999894	14.3835	10.3825	31.2501	6.2069	8.27093	11.9537	si:ch211-11p18.6
ENSDARG00000007377	-0.607003	0.132429	0.999894	155.342	402.15	140.244	199.862	139.687	120.624	odc1
ENSDARG00000033227	-0.890578	0.132546	0.999894	53.2191	18.6885	125.763	27.3104	42.2736	36.9478	lect2l
ENSDARG00000098158	-0.481146	0.132607	0.999894	261.78	126.667	198.171	117.931	171.852	127.144	cpxm1b
ENSDARG00000011579	-0.372912	0.13263	0.999894	184.109	169.581	163.11	109.242	148.877	139.098	hoxb10a
ENSDARG00000043676	1.19971	0.132797	0.999894	5.75341	17.3042	6.09758	28.5518	5.51395	34.7744	NA
ENSDARG00000069828	-0.727118	0.13281	0.999894	77.6711	26.9946	95.2748	36	45.9496	38.0345	si:ch211-117n7.7
ENSDARG00000078018	0.776759	0.132818	0.999894	14.3835	17.9964	19.8171	21.1035	40.4357	28.2542	si:dkey-79d12.4
ENSDARG00000019326	0.294523	0.132862	0.999894	366.78	296.94	357.471	412.138	398.843	439.027	prpsap2
ENSDARG00000009544	-0.459922	0.132873	0.999894	332.26	704.627	594.514	513.932	306.943	369.478	cldnb
ENSDARG00000042707	-0.328872	0.132899	0.999894	323.63	275.483	343.751	238.345	285.807	224.947	cx30.3
ENSDARG00000101378	-1.2008	0.133018	0.999894	20.1369	6.22951	16.0062	6.2069	6.43295	5.4335	nadsyn1
ENSDARG00000019365	-0.975408	0.133136	0.999894	31.6438	9.69035	34.2989	12.4138	14.7039	10.867	zgc:110712
ENSDARG00000036809	0.384027	0.133367	0.999894	185.548	132.896	169.208	245.793	213.206	174.959	si:ch211-106j24.1
ENSDARG00000103811	0.268999	0.13349	0.999894	686.095	641.64	615.856	685.242	837.202	816.112	agla
ENSDARG00000060197	-0.621516	0.133729	0.999894	51.7807	79.5993	117.379	34.7587	69.8434	57.5951	atp2c1
ENSDARG00000008433	-0.370524	0.133758	0.999894	169.726	175.811	167.684	152.69	135.092	109.757	unc45b
ENSDARG00000096887	-0.353554	0.133789	0.999894	174.041	158.506	158.537	135.311	120.388	128.231	CR381618.1
ENSDARG00000020187	-0.276528	0.133909	0.999894	496.232	447.833	538.874	399.725	415.385	408.599	zgc:92027
ENSDARG00000038583	-0.368407	0.133949	0.999894	579.656	751.694	1069.36	580.966	653.404	628.113	abraa
ENSDARG00000061411	0.378108	0.134021	0.999894	394.109	260.255	227.135	388.552	396.086	354.264	nelfa
ENSDARG00000013128	-0.526224	0.134137	0.999894	256.027	160.583	272.105	94.3449	231.586	149.965	pdk1
ENSDARG00000028485	0.348341	0.134242	0.999894	612.739	541.968	391.008	751.035	558.747	655.28	cabp5b
ENSDARG00000098363	-0.79663	0.134262	0.999894	21.5753	33.9162	27.4391	11.1724	19.2988	17.3872	BX901957.1
ENSDARG00000096222	0.702752	0.134366	0.999894	21.5753	32.5319	16.0062	34.7587	37.6787	42.3813	si:ch211-245n8.4
ENSDARG00000041359	0.300641	0.134474	0.999894	254.589	262.332	243.141	326.483	281.212	329.27	zgc:161969
ENSDARG00000078169	-0.893629	0.134508	0.999894	50.3424	111.439	220.275	31.0345	139.687	34.7744	cacna2d2b
ENSDARG00000078658	0.399359	0.134574	0.999894	142.397	195.884	118.903	213.517	202.178	189.086	supt20
ENSDARG00000062025	-0.766585	0.134614	0.999894	27.3287	30.4554	32.0123	24.8276	16.5419	11.9537	cpox
ENSDARG00000079402	1.14808	0.134625	0.999894	10.0685	5.53734	7.62198	7.44828	29.4078	13.0404	tapbp.1
ENSDARG00000069199	-1.09709	0.134665	0.999894	10.0685	15.2277	30.4879	12.4138	4.59496	9.7803	zgc:172120
ENSDARG00000074628	-1.24127	0.134695	0.999894	11.5068	7.61385	63.2624	7.44828	9.18992	18.4739	si:dkey-10o6.2
ENSDARG00000040526	-0.722807	0.134741	0.999894	54.6574	30.4554	82.3174	38.4828	22.0558	41.2946	s1pr5a
ENSDARG00000070389	0.912013	0.134923	0.999894	18.6986	9.69035	7.62198	24.8276	22.0558	18.4739	foxf2b
ENSDARG00000035540	-0.351532	0.134926	0.999894	172.602	218.033	205.031	142.759	170.933	154.311	brwd3
ENSDARG00000004695	-0.395808	0.135107	0.999894	204.246	188.27	233.233	116.69	190.231	167.352	six4a
ENSDARG00000105162	0.491326	0.135111	0.999894	109.315	91.3662	67.0734	162.621	92.8182	119.537	CR293509.1
ENSDARG00000063309	0.290156	0.135114	0.999894	408.492	428.452	385.672	458.069	571.613	464.021	tjp2a
ENSDARG00000055784	-0.331632	0.135175	0.999894	218.63	193.807	231.708	178.759	170.933	161.918	ptpn3
ENSDARG00000077690	0.329571	0.135193	0.999894	399.862	411.84	307.928	536.276	397.924	472.715	mb21d2
ENSDARG00000030961	1.05382	0.135198	0.999894	7.19177	13.1512	10.6708	37.2414	8.27093	20.6473	ak8
ENSDARG00000007485	0.318947	0.1353	0.999894	619.93	553.042	439.788	727.449	568.856	712.876	epc2
ENSDARG00000026406	-0.411728	0.135353	0.999894	107.877	119.745	118.141	73.2415	97.4132	89.1094	anxa5a
ENSDARG00000053917	-0.898565	0.135395	0.999894	20.1369	20.0729	44.2075	8.68967	20.2178	16.3005	alg10
ENSDARG00000078759	0.668634	0.135468	0.999894	35.9588	21.4572	20.5793	39.7242	34.9217	46.7281	dna2
ENSDARG00000035862	0.954405	0.135494	0.999894	11.5068	18.6885	12.1952	40.9656	10.1089	32.601	insl3
ENSDARG00000100904	-0.816969	0.135614	0.999894	20.1369	36.6849	43.4453	19.8621	26.6508	10.867	CABZ01109021.1
ENSDARG00000063213	-0.365902	0.135685	0.999894	176.917	153.661	148.629	129.104	130.497	110.843	mtif2
ENSDARG00000071021	-0.667067	0.135692	0.999894	287.671	142.587	592.228	131.586	304.186	207.56	papss2a
ENSDARG00000075201	0.420198	0.135851	0.999894	440.136	358.543	239.33	502.759	341.865	541.177	inpp4b
ENSDARG00000095843	-0.833165	0.135888	0.999894	23.0137	33.9162	60.9758	16.1379	34.9217	15.2138	col24a1
ENSDARG00000079584	0.782925	0.135935	0.999894	48.904	48.4518	14.4818	95.5863	39.5167	56.5084	zgc:194930
ENSDARG00000014386	-0.52332	0.135989	0.999894	66.1643	55.3734	56.4027	39.7242	44.1116	39.1212	galnt6
ENSDARG00000001129	0.294446	0.135998	0.999894	806.916	925.429	701.984	1075.04	852.825	1059.53	dicer1
ENSDARG00000074009	0.82495	0.136024	0.999894	7.19177	22.1494	19.055	26.069	34.0027	28.2542	znf1059
ENSDARG00000105252	0.783	0.136083	0.999894	14.3835	17.9964	26.6769	32.2759	22.0558	48.9015	NA
ENSDARG00000019316	-0.958153	0.136103	0.999894	11.5068	19.3807	28.2013	9.93105	10.1089	10.867	fer1l6
ENSDARG00000105029	-0.9377	0.136199	0.999894	28.7671	20.765	47.2563	6.2069	28.4888	15.2138	TPPP
ENSDARG00000102765	-0.396588	0.136246	0.999894	176.917	151.585	140.244	109.242	142.444	102.15	lonp1
ENSDARG00000088967	-0.787783	0.136328	0.999894	27.3287	35.9927	57.9271	14.8966	36.7597	18.4739	wnk4b
ENSDARG00000004406	-0.510407	0.136351	0.999894	73.356	93.4427	121.189	62.069	86.3853	54.335	spra
ENSDARG00000016866	-1.02285	0.136361	0.999894	12.9452	20.765	42.6831	4.96552	17.4609	15.2138	fam102ab
ENSDARG00000087633	-0.89369	0.136399	0.999894	18.6986	20.765	57.9271	13.6552	17.4609	21.734	si:dkey-11o18.5
ENSDARG00000069525	-0.36288	0.136508	0.999894	139.52	148.816	157.013	121.655	108.441	117.364	gpn3
ENSDARG00000059653	0.26932	0.136512	0.999894	628.56	622.259	577.746	826.76	662.593	715.049	kdm2aa
ENSDARG00000062744	-0.589929	0.136667	0.999894	228.698	401.457	660.064	182.483	438.359	236.901	scn1lab
ENSDARG00000058876	-1.17353	0.136849	0.999894	20.1369	6.22951	43.4453	4.96552	13.7849	11.9537	mmp16b
ENSDARG00000026185	0.38938	0.136895	0.999894	322.191	312.168	245.428	502.759	285.807	364.045	ccdc94
ENSDARG00000069453	-0.673936	0.136983	0.999894	30.2054	33.2241	46.4941	22.3449	22.0558	24.9941	zgc:113314
ENSDARG00000074802	-1.15345	0.137164	0.999894	8.63012	17.9964	17.5306	3.72414	5.51395	10.867	cflarb
ENSDARG00000013856	-0.571824	0.137423	0.999894	1380.82	577.96	2459.61	1017.93	894.18	1060.62	amy2a
ENSDARG00000045527	-0.400974	0.137499	0.999894	146.712	164.736	122.714	94.3449	124.983	108.67	nr2c1
ENSDARG00000038978	0.304883	0.137516	0.999894	198.493	195.191	212.653	253.242	252.723	243.421	dnajb4
ENSDARG00000074758	-0.405181	0.137598	0.999894	2916.98	3093.99	5111.3	2232	3673.21	2493.98	csde1
ENSDARG00000042091	0.284235	0.137727	0.999894	694.725	802.223	600.612	908.691	781.143	866.1	btbd2a
ENSDARG00000074757	0.446784	0.137747	0.999894	81.9861	56.0656	76.2198	95.5863	97.4132	96.7163	arv1
ENSDARG00000043673	0.355419	0.137756	0.999894	582.533	578.652	365.093	666.621	562.423	721.569	si:dkey-174m14.3
ENSDARG00000060518	-0.498256	0.137938	0.999894	97.808	110.747	157.013	58.3449	103.846	96.7163	pcsk5b
ENSDARG00000059817	-0.518578	0.137996	0.999894	119.383	246.412	305.641	192.414	123.145	156.485	mtmr12
ENSDARG00000076779	-0.308711	0.138085	0.999894	3732.53	4692.9	5871.21	3470.9	4178.66	3895.82	fam13b
ENSDARG00000078132	0.428122	0.138293	0.999894	79.1094	62.9873	73.171	99.3105	90.0612	98.8897	tex2l
ENSDARG00000029443	0.350869	0.138345	0.999894	478.972	445.064	370.428	697.656	435.602	517.269	zgc:92242
ENSDARG00000095421	0.351989	0.138508	0.999894	503.424	448.525	408.538	424.552	713.138	594.425	BX324123.2
ENSDARG00000103231	-0.351237	0.138549	0.999894	293.424	260.947	322.41	188.69	278.455	218.427	si:ch211-199i15.5
ENSDARG00000004979	-0.556236	0.138574	0.999894	60.4108	59.5264	70.8844	28.5518	49.6256	51.0749	elovl5
ENSDARG00000097812	0.480166	0.138857	0.999894	53.2191	74.062	58.6893	80.6897	75.3574	105.41	si:ch73-144d13.5
ENSDARG00000062904	0.460112	0.138922	0.999894	70.4793	72.6776	68.5978	122.897	77.1954	92.3695	idua
ENSDARG00000093774	-0.599603	0.13898	0.999894	181.233	73.3698	237.044	98.0691	135.092	90.1961	rbp2b
ENSDARG00000057590	-0.403575	0.139085	0.999894	136.644	113.516	144.055	104.276	109.36	83.6759	si:ch1073-396h14.1
ENSDARG00000105184	0.478863	0.139208	0.999894	107.877	150.893	124.238	223.449	108.441	205.386	nbeab
ENSDARG00000079725	0.376035	0.1393	0.999894	163.972	215.264	186.739	186.207	274.779	274.935	dhx9
ENSDARG00000062987	0.399968	0.139301	0.999894	93.493	76.1385	87.6528	109.242	111.198	117.364	tyw1
ENSDARG00000006272	-0.702361	0.139305	0.999894	43.1506	31.8397	68.5978	19.8621	38.5977	29.3409	mpp5a
ENSDARG00000037100	-0.446672	0.139342	0.999894	90.6163	116.284	85.3662	70.7587	65.2485	79.3291	ankrd10a
ENSDARG00000029841	-0.418782	0.139373	0.999894	125.137	107.978	120.427	85.6553	104.765	72.8089	tmprss9
ENSDARG00000042032	0.357513	0.139455	0.999894	677.464	502.514	401.678	726.208	566.099	729.176	pou3f3a
ENSDARG00000076585	0.285977	0.139553	0.999894	477.533	559.964	457.319	641.794	535.773	647.674	si:ch211-113e8.11
ENSDARG00000069630	-0.409094	0.13961	0.999894	1805.13	1217.52	2610.53	1161.93	1633.05	1446.4	tat
ENSDARG00000074414	-0.523622	0.139656	0.999894	94.9313	63.6795	70.1222	64.5518	53.3016	40.2079	sema4ba
ENSDARG00000019231	0.295054	0.13969	0.999894	5113.35	3963.35	3338.43	5088.42	4783.35	5354.17	sptan1
ENSDARG00000078829	-1.05028	0.139702	0.999894	15.8219	15.9199	28.9635	3.72414	16.5419	8.6936	ccdc149a
ENSDARG00000005549	0.259259	0.139843	0.999894	523.561	534.354	464.941	585.932	607.454	628.113	znf710b
ENSDARG00000041589	-0.702359	0.139864	0.999894	41.7123	28.3789	45.7319	18.6207	32.1647	19.5606	adprhl1
ENSDARG00000007175	-0.471243	0.139923	0.999894	87.7396	105.902	73.171	74.4828	57.8965	60.8552	recql
ENSDARG00000041925	0.413595	0.140007	0.999894	5933.21	2496.65	4092.24	5712.83	5030.56	5929.04	cryba2b
ENSDARG00000070966	-0.614353	0.140139	0.999894	40.2739	43.6066	41.1587	28.5518	22.0558	31.5143	insl5a
ENSDARG00000053802	-1.41255	0.140185	0.999894	11.5068	2.76867	30.4879	6.2069	7.35194	3.2601	cbln5
ENSDARG00000078138	-1.1837	0.140209	0.999894	30.2054	7.61385	13.7196	12.4138	4.59496	5.4335	si:ch211-202h22.8
ENSDARG00000061042	-0.673166	0.140272	0.999894	47.4657	38.7614	29.7257	18.6207	23.8938	29.3409	gabbr2
ENSDARG00000090740	1.0141	0.140288	0.999894	7.19177	12.459	16.0062	44.6897	18.3798	10.867	zmp:0000001003
ENSDARG00000103519	-0.427158	0.140381	0.999894	198.493	217.341	243.141	213.517	108.441	170.612	adamts1
ENSDARG00000045289	-0.601909	0.140383	0.999894	54.6574	85.1367	108.994	39.7242	79.9523	44.5547	gpr137c
ENSDARG00000026682	-0.533548	0.14044	0.999894	54.6574	79.5993	67.0734	37.2414	45.0306	57.5951	zgc:101583
ENSDARG00000024209	-0.462479	0.14051	0.999894	279.041	221.494	356.709	187.448	292.24	141.271	wasf2
ENSDARG00000007278	0.541255	0.140517	0.999894	33.0821	49.1439	39.6343	53.3794	68.9244	56.5084	ect2
ENSDARG00000008808	0.267885	0.140521	0.999894	382.602	410.456	370.428	456.828	495.337	448.807	eml2
ENSDARG00000024818	-0.607538	0.140948	0.999894	67.6026	49.1439	43.4453	39.7242	40.4357	23.9074	rilpl2
ENSDARG00000079128	0.36159	0.14101	0.999894	176.917	286.558	267.532	332.69	286.726	326.01	becn1
ENSDARG00000038990	-1.33552	0.141042	0.999894	17.2602	20.0729	8.38418	3.72414	12.8659	1.0867	wnt3
ENSDARG00000036424	-1.15122	0.141163	0.999894	15.8219	17.3042	41.1587	3.72414	23.8938	5.4335	pcdh20
ENSDARG00000030723	0.391446	0.141196	0.999894	169.726	114.208	150.915	216	193.907	157.572	cldn11b
ENSDARG00000077434	0.396477	0.141252	0.999894	113.63	104.517	107.47	144	169.095	114.104	mon1bb
ENSDARG00000044597	0.360353	0.141276	0.999894	302.054	288.634	203.507	356.276	281.212	380.345	ncbp3
ENSDARG00000025302	0.289265	0.14132	0.999894	575.341	576.576	469.514	732.415	577.127	671.581	dixdc1a
ENSDARG00000068586	-1.12468	0.14156	0.999894	17.2602	8.99818	27.4391	4.96552	5.51395	14.1271	CDHR2
ENSDARG00000045638	-0.797626	0.141678	0.999894	66.1643	42.9144	152.44	23.5862	81.7903	44.5547	slc13a1
ENSDARG00000102447	0.589443	0.141681	0.999894	67.6026	38.7614	28.9635	72.0001	63.4105	64.1153	gdpd4a
ENSDARG00000055839	0.425778	0.141684	0.999894	74.7944	77.5228	74.6954	95.5863	89.1423	120.624	MARCH4 (1 of many)
ENSDARG00000005397	0.257253	0.141722	0.999894	1472.87	1278.43	1166.16	1476	1684.51	1515.95	trim3b
ENSDARG00000091087	0.870091	0.141865	0.999894	14.3835	26.3024	15.244	57.1035	15.6229	31.5143	NA
ENSDARG00000022569	0.338098	0.142136	0.999894	184.109	182.04	147.866	229.655	224.234	194.519	nkx6.1
ENSDARG00000052769	0.29971	0.142178	0.999894	1585.07	1445.25	1117.38	1730.48	1465.79	1906.07	glrbb
ENSDARG00000096961	-1.14263	0.142179	0.999894	14.3835	17.3042	104.421	8.68967	37.6787	15.2138	CLIP4
ENSDARG00000069827	0.36483	0.142196	0.999894	3313.97	2087.58	1731.71	3175.45	3207.28	2794.99	CR391987.1
ENSDARG00000014532	0.360731	0.142468	0.999894	120.822	147.432	150.153	158.897	204.016	176.045	aida
ENSDARG00000062986	-0.712286	0.142555	0.999894	37.3972	54.6813	126.525	37.2414	58.8155	38.0345	pnpla7a
ENSDARG00000016238	0.260807	0.142582	0.999894	919.108	935.119	792.686	1063.86	952.995	1154.08	arl6ip5b
ENSDARG00000010472	-0.376553	0.142601	0.999894	575.341	718.47	833.845	424.552	728.761	485.755	atp1a2a
ENSDARG00000040851	-0.908496	0.142611	0.999894	17.2602	20.0729	22.1037	12.4138	12.8659	6.5202	plekhh2
ENSDARG00000037153	-0.370016	0.142636	0.999894	207.123	188.27	254.574	141.517	197.583	163.005	atp6ap1b
ENSDARG00000071007	-0.714636	0.142729	0.999894	33.0821	31.8397	48.7807	17.3793	33.0837	18.4739	pcgf5a
ENSDARG00000005335	-0.571819	0.142954	0.999894	67.6026	48.4518	61.738	39.7242	50.5446	28.2542	slc22a4
ENSDARG00000017785	-0.834834	0.143006	0.999894	27.3287	19.3807	29.7257	21.1035	10.1089	11.9537	zgc:158689
ENSDARG00000003208	0.379959	0.14314	0.999894	172.602	161.275	131.86	199.862	162.662	242.334	pomk
ENSDARG00000056037	-1.22877	0.143201	0.999894	7.19177	20.0729	28.9635	6.2069	15.6229	2.1734	itih6
ENSDARG00000038024	0.373815	0.143208	0.999894	199.931	162.659	176.068	218.483	186.555	291.236	flr
ENSDARG00000055754	0.432445	0.143238	0.999894	84.8629	89.2897	67.8356	115.448	121.307	89.1094	smc1a
ENSDARG00000035570	-0.328751	0.143264	0.999894	221.506	200.729	216.464	168.828	187.474	151.051	zgc:101016
ENSDARG00000018066	1.15317	0.143297	0.999894	7.19177	7.61385	12.9574	6.2069	41.3547	14.1271	ptchd1
ENSDARG00000004017	0.290339	0.143316	0.999894	424.314	384.153	328.507	468.001	427.331	492.275	spag1a
ENSDARG00000105123	-0.256328	0.143444	0.999894	768.081	890.82	868.906	643.035	737.951	736.783	zer1
ENSDARG00000038348	0.294485	0.143453	0.999894	235.89	242.259	256.861	300.414	277.536	324.923	pigh
ENSDARG00000101592	0.546908	0.143752	0.999894	35.9588	39.4536	32.7745	62.069	48.7066	47.8148	prp
ENSDARG00000087394	0.396935	0.144104	0.999894	81.9861	106.594	100.61	119.173	118.55	145.618	tshz3a
ENSDARG00000075487	-0.627471	0.144231	0.999894	41.7123	34.6084	37.3477	23.5862	26.6508	22.8207	si:ch211-267e7.3
ENSDARG00000102261	0.531881	0.144331	0.999894	37.3972	36.6849	36.5855	57.1035	56.0585	46.7281	CT573248.2
ENSDARG00000103634	-0.279349	0.144364	0.999894	704.793	680.401	625.765	530.07	637.781	486.842	CU914622.2
ENSDARG00000059231	0.546164	0.144396	0.999894	46.0273	39.4536	50.3051	88.138	61.5725	48.9015	hephl1a
ENSDARG00000096986	0.843471	0.14442	0.999894	10.0685	13.1512	21.3415	16.1379	32.1647	32.601	si:dkey-14d8.22
ENSDARG00000098024	-0.362744	0.144571	0.999894	404.177	396.612	531.252	290.483	444.792	299.929	si:dkey-262k9.2
ENSDARG00000054186	0.465728	0.144773	0.999894	129.452	92.7505	86.1284	180	99.2512	144.531	ncs1b
ENSDARG00000102867	-1.59584	0.144958	0.999894	2.87671	4.15301	44.2075	3.72414	11.0279	2.1734	srfb
ENSDARG00000071437	-0.897243	0.145025	0.999894	11.5068	36.6849	41.1587	9.93105	21.1368	17.3872	ptprc
ENSDARG00000100912	-1.17346	0.145045	0.999894	11.5068	15.2277	14.4818	3.72414	11.0279	3.2601	zgc:162297
ENSDARG00000061462	-0.414199	0.145143	0.999894	96.3697	139.126	134.147	103.035	91.8992	84.7626	vwa7
ENSDARG00000099965	-1.05267	0.145292	0.999894	14.3835	29.0711	22.8659	2.48276	18.3798	10.867	FP085428.1
ENSDARG00000019142	0.670272	0.145303	0.999894	18.6986	42.9144	37.3477	38.4828	46.8686	74.9823	fam185a
ENSDARG00000090646	-0.365355	0.145347	0.999894	185.548	271.33	267.532	161.379	196.664	206.473	tnk2a
ENSDARG00000036587	-0.318209	0.145359	0.999894	448.766	335.701	480.947	332.69	362.083	318.403	cbr1
ENSDARG00000006758	0.30233	0.145424	0.999894	490.479	703.243	560.216	793.242	657.079	718.309	fam234b
ENSDARG00000098315	-0.592358	0.14565	0.999894	268.972	141.202	496.191	142.759	266.508	191.259	cyp1a
ENSDARG00000070266	0.242814	0.145715	0.999894	3687.94	3404.08	2877.3	3802.35	4012.32	3977.32	spock3
ENSDARG00000104136	-1.08209	0.145777	0.999894	7.19177	19.3807	19.8171	8.68967	8.27093	5.4335	NA
ENSDARG00000089063	0.309747	0.145818	0.999894	402.739	349.545	320.885	522.621	408.952	396.646	lactbl1a
ENSDARG00000040278	-1.20307	0.145915	0.999894	74.7944	208.343	589.179	90.6208	181.96	106.497	klhl38b
ENSDARG00000013963	0.393831	0.145981	0.999894	956.505	557.195	594.514	695.173	1131.28	935.649	mipb
ENSDARG00000097692	0.352606	0.146041	0.999894	271.849	321.166	203.507	361.242	296.835	359.698	si:ch211-116o3.5
ENSDARG00000026229	0.36013	0.146085	0.999894	484.725	499.053	491.618	436.966	816.984	637.893	prnpa
ENSDARG00000055163	-0.874909	0.146374	0.999894	33.0821	19.3807	19.055	18.6207	8.27093	11.9537	epoa
ENSDARG00000000369	-0.516766	0.146378	0.999894	122.26	78.9072	66.3112	52.138	73.5194	58.6818	prkag3b
ENSDARG00000101490	0.745849	0.146385	0.999894	17.2602	26.3024	17.5306	50.8966	23.8938	29.3409	si:ch73-281i18.6
ENSDARG00000058991	-0.472125	0.146474	0.999894	99.2464	69.909	79.2686	69.5173	53.3016	55.4217	NA
ENSDARG00000056934	0.280916	0.1465	0.999894	530.752	406.995	431.404	528.828	553.233	575.951	hepacama
ENSDARG00000077313	-1.10671	0.146656	0.999894	30.2054	6.22951	17.5306	7.44828	8.27093	8.6936	slc46a3
ENSDARG00000059534	0.311905	0.146834	0.999894	421.438	548.197	375.764	544.966	521.069	606.379	si:ch211-146m13.3
ENSDARG00000056873	0.420131	0.14686	0.999894	290.547	305.246	323.934	564.828	415.385	252.115	and3
ENSDARG00000101059	0.330869	0.146927	0.999894	294.862	333.625	272.105	456.828	308.781	369.478	dhx36
ENSDARG00000101210	-0.928585	0.14696	0.999894	20.1369	12.459	39.6343	12.4138	14.7039	10.867	glg1b
ENSDARG00000040224	-0.463022	0.146983	0.999894	89.1779	115.592	78.5064	62.069	62.4915	81.5025	krcp
ENSDARG00000103071	0.298763	0.146987	0.999894	719.177	696.321	529.728	763.449	719.571	907.395	si:ch211-244c8.4
ENSDARG00000086300	-1.22223	0.147051	0.999894	8.63012	13.8434	79.2686	6.2069	27.5698	9.7803	si:ch211-236d3.4
ENSDARG00000075188	-1.26169	0.147432	0.999894	18.6986	4.15301	19.8171	8.68967	3.67597	5.4335	adamts10
ENSDARG00000093014	-1.10419	0.147476	0.999894	25.8904	15.2277	19.055	9.93105	1.83798	16.3005	CR383662.1
ENSDARG00000098286	-1.2779	0.147527	0.999894	11.5068	29.7632	81.5552	2.48276	41.3547	6.5202	CU695232.1
ENSDARG00000079455	0.288153	0.147557	0.999894	468.903	521.895	429.88	669.104	521.069	546.61	nlgn4a
ENSDARG00000033382	0.491179	0.147592	0.999894	191.301	136.357	103.659	122.897	236.181	242.334	grifin
ENSDARG00000101975	0.749495	0.147631	0.999894	25.8904	15.9199	25.1525	57.1035	32.1647	22.8207	BX682558.1
ENSDARG00000100181	-0.75967	0.147634	0.999894	58.9725	132.896	292.684	45.9311	146.12	94.5429	LAMP1
ENSDARG00000086947	-0.771519	0.147816	0.999894	27.3287	26.3024	44.9697	14.8966	28.4888	14.1271	NA
ENSDARG00000038792	-0.529386	0.147885	0.999894	50.3424	54.6813	61.738	39.7242	33.0837	43.468	klf17
ENSDARG00000086647	-1.09352	0.147927	0.999894	27.3287	12.459	32.7745	3.72414	22.9748	6.5202	chrng
ENSDARG00000024030	-0.725298	0.147989	0.999894	54.6574	32.5319	75.4576	18.6207	50.5446	28.2542	angptl2a
ENSDARG00000012347	0.302712	0.148027	0.999894	407.054	384.153	309.452	505.242	405.276	445.547	nacad
ENSDARG00000056036	0.226455	0.148049	0.999894	1287.33	1340.73	1320.89	1444.97	1528.28	1647.44	stxbp1b
ENSDARG00000061994	-0.56842	0.14821	0.999894	156.781	274.791	515.246	186.207	289.483	164.092	acacb
ENSDARG00000052263	-1.12591	0.148276	0.999894	15.8219	18.6885	75.4576	3.72414	31.2457	15.2138	rab1aa
ENSDARG00000043154	-0.286603	0.148303	0.999894	2425.06	3480.22	3201.23	2681.38	2193.63	2596.13	ucp2
ENSDARG00000039098	0.379473	0.148316	0.999894	110.753	163.352	129.574	155.173	197.583	174.959	ca8
ENSDARG00000054858	0.308764	0.148318	0.999894	376.849	427.068	318.599	515.173	400.681	475.975	tp53bp2b
ENSDARG00000089342	0.951846	0.148332	0.999894	12.9452	5.53734	15.244	28.5518	22.9748	13.0404	NA
ENSDARG00000007774	-0.306935	0.148393	0.999894	486.163	400.073	541.923	333.931	413.547	405.339	vash2
ENSDARG00000100011	-0.704132	0.148439	0.999894	71.9177	26.9946	53.3539	29.7931	40.4357	21.734	strn
ENSDARG00000078522	0.26617	0.148498	0.999894	973.765	816.066	746.954	1096.14	972.294	978.03	si:ch211-80h18.1
ENSDARG00000076373	-0.852252	0.148563	0.999894	38.8355	76.8306	173.019	17.3793	88.2233	54.335	vopp1
ENSDARG00000074390	-0.348823	0.148608	0.999894	365.342	456.139	394.056	256.966	408.033	289.062	tmem176l.4
ENSDARG00000005821	1.00685	0.148659	0.999894	4.31506	7.61385	16.0062	16.1379	15.6229	26.0808	ncf2
ENSDARG00000079123	-1.0764	0.148708	0.999894	17.2602	15.9199	16.7684	12.4138	9.18992	2.1734	ikbkb
ENSDARG00000058598	0.646096	0.148742	0.999894	21.5753	20.765	33.5367	39.7242	45.9496	33.6877	sox18
ENSDARG00000034943	-0.337117	0.148823	0.999894	185.548	229.8	211.891	144	177.366	176.045	tm9sf5
ENSDARG00000032098	-0.66868	0.148849	0.999894	79.1094	32.5319	89.9394	31.0345	39.5167	55.4217	c8g
ENSDARG00000033604	0.265539	0.148859	0.999894	454.52	382.769	416.16	527.587	477.876	498.796	lrpap1
ENSDARG00000076221	-0.5091	0.149051	0.999894	215.753	121.129	192.074	79.4484	176.447	113.017	zgc:198419
ENSDARG00000102020	-0.473423	0.149128	0.999894	286.232	261.64	527.441	183.724	336.351	254.288	pnpla3
ENSDARG00000104637	-0.930792	0.149153	0.999894	18.6986	14.5355	54.1161	13.6552	19.2988	13.0404	fam219b
ENSDARG00000051921	0.329319	0.149189	0.999894	168.287	226.339	206.556	278.069	229.748	252.115	slc30a5
ENSDARG00000055787	0.797776	0.149397	0.999894	37.3972	25.6102	9.90857	53.3794	26.6508	44.5547	dzank1
ENSDARG00000091377	0.505668	0.149399	0.999894	73.356	65.0638	44.2075	98.0691	64.3295	95.6296	galn
ENSDARG00000068910	0.713621	0.149431	0.999894	20.1369	13.1512	25.1525	32.2759	28.4888	34.7744	nos1
ENSDARG00000045687	0.443922	0.149511	0.999894	83.4245	160.583	134.909	160.138	210.449	148.878	pdzrn4
ENSDARG00000089221	-0.386443	0.149566	0.999894	116.507	125.282	149.391	89.3794	110.279	99.9764	si:ch211-195o20.7
ENSDARG00000056638	-0.378786	0.149658	0.999894	138.082	148.816	188.263	108	120.388	138.011	pir
ENSDARG00000097897	0.243423	0.149828	0.999894	2279.79	1977.52	1830.8	2425.66	2238.67	2538.53	sgip1a
ENSDARG00000098686	-0.42461	0.149864	0.999894	148.15	102.441	117.379	101.793	73.5194	97.803	tmprss2
ENSDARG00000091130	-1.11904	0.149878	0.999894	15.8219	15.2277	41.9209	3.72414	22.9748	6.5202	kcnq2b
ENSDARG00000094889	-0.384562	0.149955	0.999894	133.767	117.669	143.293	106.759	109.36	85.8493	cplx4c
ENSDARG00000040302	0.932819	0.150014	0.999894	15.8219	12.459	8.38418	31.0345	10.1089	28.2542	osgin2
ENSDARG00000076693	0.328377	0.15005	0.999894	6823.55	4250.6	4066.33	6725.8	6239.96	6036.62	NA
ENSDARG00000091419	-0.32881	0.150182	0.999894	309.246	430.529	467.227	307.862	353.812	302.103	nrarpa
ENSDARG00000089467	0.587179	0.150194	0.999894	23.0137	40.8379	38.1099	50.8966	43.1926	61.9419	fam161b
ENSDARG00000038445	-0.997753	0.150211	0.999894	34.5205	8.30602	28.9635	9.93105	16.5419	8.6936	spire1b
ENSDARG00000096257	-0.29485	0.150238	0.999894	23829.2	20990.7	24136.5	15180.8	23610.8	17415.5	si:ch73-367p23.2
ENSDARG00000077812	-1.30828	0.15033	0.999894	14.3835	15.2277	70.1222	2.48276	33.0837	4.3468	slc5a3b
ENSDARG00000006202	-0.369146	0.150367	0.999894	198.493	285.865	284.3	178.759	240.776	177.132	erbb3a
ENSDARG00000014490	0.31428	0.150451	0.999894	289.109	281.02	219.513	353.794	293.159	333.617	tac1
ENSDARG00000022952	0.380288	0.150554	0.999894	414.246	371.002	220.275	445.656	392.41	467.281	zgc:66448
ENSDARG00000098782	-0.403782	0.150714	0.999894	109.315	147.432	156.251	91.8622	99.2512	122.797	cratb
ENSDARG00000100725	-0.336506	0.150737	0.999894	250.274	219.417	180.641	167.586	174.609	170.612	ephb4a
ENSDARG00000017388	-0.35447	0.150861	0.999894	290.547	212.496	327.745	199.862	207.692	241.248	gstt1b
ENSDARG00000019311	-1.15531	0.151054	0.999894	10.0685	11.7669	19.055	2.48276	9.18992	6.5202	fbxo30b
ENSDARG00000078233	-0.275046	0.151097	0.999894	542.259	666.558	724.088	540.001	515.555	545.524	ctnnd1
ENSDARG00000045563	0.291404	0.151185	0.999894	297.739	263.024	262.196	296.69	352.893	354.264	washc3
ENSDARG00000016177	-0.31987	0.151185	0.999894	323.63	303.862	309.452	261.931	287.645	199.953	eif4enif1
ENSDARG00000021112	0.33943	0.151667	0.999894	162.534	224.262	224.848	270.621	227.91	280.369	c1d
ENSDARG00000087574	-0.764773	0.151766	0.999894	89.1779	146.74	41.9209	68.2759	21.1368	74.9823	nox1
ENSDARG00000011929	0.254292	0.151818	0.999894	632.876	548.889	679.881	742.346	743.465	733.523	plp1b
ENSDARG00000086945	-0.516544	0.151824	0.999894	61.8492	92.7505	88.415	47.1725	46.8686	77.1557	NA
ENSDARG00000076838	-0.568088	0.152019	0.999894	996.779	350.929	1544.98	547.449	708.543	694.402	apom
ENSDARG00000074303	0.321743	0.152243	0.999894	345.205	309.399	282.775	435.725	307.862	427.073	phf12a
ENSDARG00000025226	0.443162	0.152258	0.999894	89.1779	89.2897	57.9271	93.1036	117.631	108.67	znf668
ENSDARG00000044938	0.282275	0.152281	0.999894	302.054	350.929	282.775	388.552	368.516	382.519	cbx2
ENSDARG00000045518	-0.606183	0.152335	0.999894	43.1506	76.1385	66.3112	27.3104	57.8965	36.9478	tmem110l
ENSDARG00000000380	0.412006	0.15234	0.999894	112.192	89.9818	76.982	144	112.117	113.017	pde6a
ENSDARG00000013802	0.315504	0.152441	0.999894	349.52	253.333	263.721	379.863	323.485	370.565	pcid2
ENSDARG00000073737	0.253971	0.152447	0.999894	477.533	447.833	413.111	533.794	540.367	519.443	suds3
ENSDARG00000016188	-0.519392	0.152525	0.999894	87.7396	103.133	132.622	52.138	63.4105	110.843	si:ch73-63e15.2
ENSDARG00000001154	-0.393812	0.152581	0.999894	126.575	139.126	179.879	103.035	132.335	104.323	rimbp2
ENSDARG00000037517	-0.333131	0.152597	0.999894	418.561	404.226	306.404	357.518	263.751	274.935	slc35c2
ENSDARG00000041394	-0.62066	0.152682	0.999894	35.9588	37.3771	55.6405	22.3449	31.2457	30.4276	dnajb1b
ENSDARG00000035028	-0.425559	0.152899	0.999894	135.205	129.435	100.61	112.966	74.4384	84.7626	lpcat4
ENSDARG00000010154	-0.426176	0.15296	0.999894	89.1779	78.215	92.9882	60.8277	66.1674	66.2887	vstm4a
ENSDARG00000073963	0.446086	0.153041	0.999894	51.7807	72.6776	64.0246	93.1036	76.2764	90.1961	si:ch211-258f14.2
ENSDARG00000074698	-0.994196	0.15307	0.999894	30.2054	17.9964	91.4638	7.44828	39.5167	22.8207	sdsl
ENSDARG00000006225	0.279126	0.153123	0.999894	816.985	818.143	662.35	1009.24	789.414	988.897	ddx39aa
ENSDARG00000027187	0.367101	0.153205	0.999894	414.246	465.137	298.019	593.38	380.463	545.524	kat8
ENSDARG00000074661	-0.915105	0.153287	0.999894	18.6986	24.918	15.244	14.8966	10.1089	6.5202	gper1
ENSDARG00000058695	-0.739874	0.1533	0.999894	25.8904	23.5337	29.7257	17.3793	12.8659	17.3872	ddr2b
ENSDARG00000016528	0.377137	0.153463	0.999894	212.876	189.654	130.336	261.931	204.935	222.774	wdcp
ENSDARG00000005394	-1.05358	0.153577	0.999894	14.3835	13.1512	12.1952	6.2069	7.35194	5.4335	dnmt3aa
ENSDARG00000070617	0.344749	0.153587	0.999894	234.452	169.581	207.318	296.69	217.801	259.721	vhl
ENSDARG00000036041	-0.60874	0.153616	0.999894	430.068	142.587	641.009	189.931	293.159	311.883	f2
ENSDARG00000001785	0.405786	0.153677	0.999894	332.26	377.232	198.171	358.759	348.298	494.449	irx2a
ENSDARG00000052702	0.259481	0.153678	0.999894	440.136	420.838	380.337	504.001	469.605	510.749	capn1a
ENSDARG00000056211	0.409717	0.153729	0.999894	79.1094	86.521	72.4088	110.483	89.1423	117.364	ogfod2
ENSDARG00000105053	-0.488579	0.15374	0.999894	94.9313	91.3662	73.171	81.9311	45.9496	57.5951	CABZ01093502.1
ENSDARG00000040898	-1.61828	0.153756	0.999894	15.8219	3.46084	37.3477	2.48276	15.6229	0	gpa33
ENSDARG00000031426	-0.510846	0.153965	0.999894	129.452	287.942	356.709	219.724	137.849	189.086	csrnp1a
ENSDARG00000098233	-1.0214	0.153999	0.999894	8.63012	19.3807	28.2013	4.96552	11.0279	11.9537	tiam2b
ENSDARG00000063059	-1.50427	0.154202	0.999894	11.5068	4.84518	47.2563	0	15.6229	6.5202	abcg8
ENSDARG00000006598	-0.535312	0.154261	0.999894	122.26	206.266	226.373	180	68.9244	136.924	sgk2b
ENSDARG00000099351	-0.384454	0.154265	0.999894	829.93	801.531	1386.44	922.346	593.669	798.725	igfbp1a
ENSDARG00000076839	-0.824568	0.154288	0.999894	69.041	43.6066	26.6769	32.2759	36.7597	8.6936	ftr86
ENSDARG00000079377	-0.754008	0.15431	0.999894	50.3424	27.6867	33.5367	33.5173	11.9469	20.6473	arhgef38
ENSDARG00000105644	-0.701915	0.154382	0.999894	87.7396	44.9909	205.793	54.6208	88.2233	65.202	zgc:172079
ENSDARG00000098936	0.253655	0.154481	0.999894	3457.8	3564.67	2834.61	3588.83	4382.67	3777.37	kif5aa
ENSDARG00000070006	0.400527	0.154663	0.999894	83.4245	91.3662	68.5978	106.759	105.684	108.67	rcn1
ENSDARG00000062114	-0.590565	0.154688	0.999894	44.589	41.5301	52.5917	27.3104	24.8128	40.2079	papd7
ENSDARG00000018742	-0.253422	0.154692	0.999894	553.766	606.339	538.112	499.035	445.711	481.408	psme4b
ENSDARG00000057513	-0.37666	0.154717	0.999894	451.643	815.374	878.814	513.932	612.968	529.223	mdm4
ENSDARG00000105102	0.354251	0.154849	0.999894	119.383	152.277	115.092	172.552	160.824	163.005	CABZ01053416.1
ENSDARG00000102798	0.330403	0.15491	0.999894	443.013	338.47	269.056	432	449.387	433.594	mcm2
ENSDARG00000018814	-0.511841	0.15495	0.999894	99.2464	191.038	246.19	108	165.419	104.323	esrp2
ENSDARG00000036028	-0.3732	0.155059	0.999894	499.109	984.263	870.43	551.173	658.917	610.726	arrdc3b
ENSDARG00000030759	-0.584693	0.155286	0.999894	73.356	51.2204	38.8721	37.2414	29.4078	41.2946	melk
ENSDARG00000037925	0.360715	0.155334	0.999894	605.547	424.991	346.8	620.69	485.228	657.454	rgs9a
ENSDARG00000077007	0.374706	0.155361	0.999894	283.356	250.565	191.312	393.518	244.452	301.016	abcc8b
ENSDARG00000079484	-1.01479	0.155391	0.999894	8.63012	20.765	51.0673	7.44828	17.4609	15.2138	kcnt1
ENSDARG00000015064	-0.853839	0.15541	0.999894	25.8904	21.4572	42.6831	8.68967	27.5698	13.0404	esrrd
ENSDARG00000033596	0.33114	0.155528	0.999894	294.862	302.477	239.33	356.276	282.131	414.033	polr2c
ENSDARG00000060345	-0.33718	0.155577	0.999894	188.424	154.353	190.55	139.035	146.12	135.838	apoda.1
ENSDARG00000102641	0.857331	0.155673	0.999894	15.8219	17.9964	7.62198	32.2759	15.6229	27.1675	CR925761.3
ENSDARG00000008336	-0.667587	0.155746	0.999894	56.0958	33.2241	96.037	38.4828	48.7066	29.3409	NA
ENSDARG00000099960	-0.758202	0.155922	0.999894	20.1369	62.2951	49.5429	34.7587	15.6229	29.3409	elovl1a
ENSDARG00000019253	-0.470961	0.155924	0.999894	881.711	724.7	1727.9	634.346	1084.41	686.795	rhag
ENSDARG00000086705	-1.05143	0.155977	0.999894	24.452	10.3825	40.3965	4.96552	22.0558	8.6936	prob1
ENSDARG00000075827	-0.788073	0.156024	0.999894	34.5205	19.3807	75.4576	27.3104	22.9748	24.9941	f7i
ENSDARG00000070116	0.728248	0.156096	0.999894	47.4657	24.2259	30.4879	94.3449	45.0306	28.2542	nit1
ENSDARG00000038378	0.224579	0.156132	0.999894	1307.46	1418.94	1354.43	1698.21	1588.02	1484.43	sagb
ENSDARG00000063030	0.3304	0.156185	0.999894	279.041	256.102	190.55	336.414	286.726	286.889	mesd
ENSDARG00000075383	-1.02659	0.15622	0.999894	10.0685	17.3042	76.2198	12.4138	19.2988	19.5606	gramd1ba
ENSDARG00000091129	0.522374	0.156322	0.999894	107.877	52.6048	57.9271	122.897	79.0333	107.583	NA
ENSDARG00000105578	-0.736318	0.156366	0.999894	44.589	19.3807	38.8721	16.1379	23.8938	20.6473	amfrb
ENSDARG00000054534	-0.847655	0.156377	0.999894	40.2739	17.9964	62.5002	9.93105	29.4078	27.1675	ACOT12
ENSDARG00000060594	-0.266076	0.156419	0.999894	425.753	429.144	471.801	377.38	390.572	335.79	hadhab
ENSDARG00000092895	-0.35651	0.156483	0.999894	214.315	155.046	197.409	146.483	163.581	130.404	si:dkey-188i13.11
ENSDARG00000098392	0.317782	0.156542	0.999894	1185.2	931.658	731.71	1349.38	1077.06	1119.3	si:ch73-28h20.1
ENSDARG00000052371	-0.274755	0.156693	0.999894	486.163	429.144	405.489	355.035	338.189	396.646	higd2a
ENSDARG00000003449	-0.941752	0.156746	0.999894	14.3835	22.8415	21.3415	17.3793	7.35194	6.5202	pde10a
ENSDARG00000062142	0.452851	0.156757	0.999894	56.0958	83.7523	60.2136	103.035	79.0333	94.5429	stoml1
ENSDARG00000098586	-1.30429	0.156773	0.999894	11.5068	3.46084	50.3051	4.96552	13.7849	7.6069	zgc:194887
ENSDARG00000010515	-0.969249	0.156819	0.999894	20.1369	36.6849	43.4453	2.48276	25.7318	22.8207	dvl1a
ENSDARG00000086098	-0.382095	0.156826	0.999894	161.096	177.887	261.434	165.104	142.444	155.398	NA
ENSDARG00000102471	0.449994	0.156858	0.999894	284.794	143.971	136.433	299.173	228.829	237.987	trak2
ENSDARG00000056101	0.372105	0.15692	0.999894	136.644	110.055	96.7992	157.655	134.173	149.965	kcnd3
ENSDARG00000075327	0.351467	0.156959	0.999894	192.739	171.658	150.153	229.655	175.528	249.941	dock10
ENSDARG00000079000	0.31186	0.157092	0.999894	808.355	988.416	701.984	1197.93	830.769	1075.83	tp53bp1
ENSDARG00000105528	-0.720807	0.157119	0.999894	109.315	40.8379	134.147	24.8276	79.0333	67.3754	si:dkey-86l18.10
ENSDARG00000104672	0.743741	0.157168	0.999894	20.1369	26.3024	25.1525	68.2759	22.9748	30.4276	CABZ01074397.1
ENSDARG00000076547	-0.445209	0.157174	0.999894	163.972	249.873	294.208	117.931	221.477	181.479	si:ch211-221f10.2
ENSDARG00000054560	-0.493507	0.157198	0.999894	109.315	62.2951	90.7016	50.8966	59.7345	73.8956	her15.2
ENSDARG00000055436	-1.12245	0.157211	0.999894	18.6986	6.92168	27.4391	9.93105	11.0279	3.2601	ftr97
ENSDARG00000085822	0.588552	0.15723	0.999894	86.3012	87.9053	57.1649	175.035	56.0585	117.364	dre-mir-2184
ENSDARG00000008790	0.526297	0.157243	0.999894	43.1506	44.2988	82.3174	80.6897	93.7372	71.7222	actr3b
ENSDARG00000045704	0.378755	0.157283	0.999894	99.2464	130.128	115.854	163.862	123.145	165.178	dclre1c
ENSDARG00000053831	-0.453243	0.157287	0.999894	230.137	109.363	217.226	122.897	136.011	145.618	vtnb
ENSDARG00000007276	-0.409844	0.15739	0.999894	6274.1	2633.01	5905.51	3731.59	3592.34	3823.01	ela3l
ENSDARG00000067913	0.43591	0.157511	0.999894	119.383	114.9	82.3174	153.931	102.008	171.699	ints9
ENSDARG00000103001	0.315387	0.157707	0.999894	189.863	156.43	163.11	202.345	205.854	222.774	si:ch73-215d9.1
ENSDARG00000041081	0.251949	0.157738	0.999894	729.245	690.092	596.039	804.415	749.898	843.28	kmt5b
ENSDARG00000008068	0.282324	0.157809	0.999894	476.095	516.357	448.172	594.621	491.661	667.234	tma16
ENSDARG00000010957	0.322358	0.157833	0.999894	658.766	642.332	415.398	737.38	654.323	751.997	mpp2b
ENSDARG00000043137	0.657392	0.157853	0.999894	70.4793	37.3771	22.1037	80.6897	47.7876	72.8089	cdca8
ENSDARG00000076510	-1.06994	0.157867	0.999894	12.9452	10.3825	22.1037	4.96552	11.0279	5.4335	fgf22
ENSDARG00000060243	0.409281	0.15811	0.999894	287.671	314.244	211.129	404.69	233.424	442.287	enox1
ENSDARG00000019265	0.373053	0.158179	0.999894	138.082	139.126	108.994	150.207	147.958	201.04	zbtb39
ENSDARG00000057039	0.803774	0.158366	0.999894	27.3287	9.69035	15.244	29.7931	37.6787	20.6473	si:ch211-191j22.8
ENSDARG00000077860	0.250488	0.158394	0.999894	1178.01	1128.23	933.693	1336.97	1188.26	1326.86	ankhd1
ENSDARG00000100139	0.456851	0.158456	0.999894	273.287	202.805	106.708	283.035	253.642	258.635	si:ch211-113d22.2
ENSDARG00000033413	-0.401267	0.158583	0.999894	136.644	98.2879	130.336	79.4484	96.4942	98.8897	acot18
ENSDARG00000037845	-0.227233	0.158619	0.999894	2521.43	2742.37	2567.08	2205.93	2451.87	2032.13	col9a3
ENSDARG00000075163	-0.628022	0.158689	0.999894	43.1506	36.6849	48.7807	37.2414	18.3798	28.2542	cxcl20
ENSDARG00000017590	-0.429534	0.158848	0.999894	129.452	90.674	149.391	78.207	98.3322	96.7163	nit2
ENSDARG00000056019	0.271576	0.158883	0.999894	519.246	438.142	398.63	540.001	572.532	519.443	ttbk1a
ENSDARG00000008131	0.317682	0.158911	0.999894	247.397	263.024	209.604	276.828	269.265	351.004	sox1b
ENSDARG00000039730	-0.386895	0.15905	0.999894	4516.43	2172.02	4625.02	3053.8	2613.61	2982.99	zgc:112160
ENSDARG00000061207	0.241816	0.159177	0.999894	481.848	522.587	475.612	593.38	586.317	571.604	ttc7b
ENSDARG00000037930	0.36275	0.159179	0.999894	99.2464	126.667	100.61	142.759	145.201	133.664	rnf113a
ENSDARG00000035954	0.458307	0.15923	0.999894	80.5478	100.364	78.5064	161.379	85.4663	111.93	tdp2b
ENSDARG00000010610	0.333635	0.15933	0.999894	283.356	269.253	185.214	326.483	298.672	302.103	sarm1
ENSDARG00000077788	0.453037	0.159348	0.999894	44.589	65.0638	69.36	83.1725	85.4663	79.3291	arhgef10
ENSDARG00000045493	-0.843	0.159394	0.999894	21.5753	22.8415	39.6343	7.44828	23.8938	15.2138	slc35e3
ENSDARG00000042667	-0.407657	0.159424	0.999894	425.753	444.372	692.838	444.414	263.751	472.715	klf2a
ENSDARG00000078847	0.492893	0.159481	0.999894	100.685	107.286	65.549	173.793	85.4663	126.057	si:dkey-238o13.4
ENSDARG00000002538	0.283374	0.15956	0.999894	339.451	425.683	325.459	459.311	427.331	443.374	smu1a
ENSDARG00000094978	-0.694314	0.159732	0.999894	153.904	48.4518	109.757	34.7587	104.765	51.0749	si:ch73-18b11.2
ENSDARG00000062618	-0.70833	0.159776	0.999894	70.4793	33.2241	124.238	36	67.0864	35.8611	kcnj12b
ENSDARG00000058962	0.387921	0.16003	0.999894	99.2464	136.357	119.665	192.414	142.444	133.664	txnl4b
ENSDARG00000022531	0.310341	0.160116	0.999894	365.342	382.077	406.252	372.414	571.613	485.755	ntn1b
ENSDARG00000020679	-0.30273	0.16029	0.999894	571.026	405.61	458.843	355.035	433.764	370.565	clpp
ENSDARG00000094836	0.316842	0.160302	0.999894	1717.39	1417.56	1071.65	1956.42	1453.85	1825.66	si:ch211-195b15.8
ENSDARG00000055722	0.28885	0.160316	0.999894	199.931	224.262	227.135	279.311	265.589	253.201	bco2a
ENSDARG00000029259	0.409406	0.160416	0.999894	102.123	71.9855	89.1772	124.138	96.4942	127.144	zgc:136493
ENSDARG00000036445	0.522376	0.160468	0.999894	44.589	47.7596	32.0123	49.6552	59.7345	68.4621	serpinh2
ENSDARG00000068926	0.621452	0.160499	0.999894	20.1369	30.4554	29.7257	32.2759	53.3016	39.1212	si:ch211-137a8.2
ENSDARG00000096304	-0.664489	0.160691	0.999894	37.3972	26.9946	32.0123	23.5862	17.4609	19.5606	btr31
ENSDARG00000101576	-0.302583	0.160752	0.999894	241.643	240.874	284.3	223.449	191.15	208.647	tbxta
ENSDARG00000011777	-0.455235	0.160765	0.999894	230.137	504.59	563.264	264.414	386.896	297.756	cttn
ENSDARG00000068256	-0.319265	0.160774	0.999894	199.931	231.876	190.55	172.552	173.69	153.225	rwdd
ENSDARG00000076754	0.257047	0.160866	0.999894	503.424	541.968	450.459	623.173	552.314	612.899	slc9a7
ENSDARG00000070606	-0.856033	0.160994	0.999894	15.8219	34.6084	41.1587	7.44828	17.4609	26.0808	ikbke
ENSDARG00000017338	0.245376	0.161021	0.999894	3608.83	3548.75	2865.86	3956.28	3624.51	4298.99	kidins220b
ENSDARG00000069266	-0.513248	0.161058	0.999894	64.7259	85.1367	96.037	43.4483	79.9523	48.9015	esrra
ENSDARG00000030108	-0.463021	0.161153	0.999894	90.6163	62.2951	100.61	60.8277	61.5725	60.8552	sec22ba
ENSDARG00000034493	0.280549	0.161237	0.999894	441.575	556.503	403.965	569.794	573.451	561.824	grin2aa
ENSDARG00000095913	-1.03019	0.161257	0.999894	48.904	15.9199	9.14638	7.44828	15.6229	11.9537	TRIM35 (1 of many)
ENSDARG00000055897	0.266726	0.161294	0.999894	335.136	397.304	396.343	451.863	426.412	483.582	zgc:154093
ENSDARG00000055350	-0.459611	0.161361	0.999894	277.602	419.454	635.673	235.862	430.088	304.276	sun1
ENSDARG00000008413	0.231564	0.161406	0.999894	732.122	836.831	819.363	901.242	960.347	945.429	atp11a
ENSDARG00000102068	0.404838	0.161413	0.999894	76.2327	97.5957	71.6466	112.966	97.4132	116.277	shcbp1
ENSDARG00000039269	-0.309388	0.161416	0.999894	2987.46	3726.63	5061.76	2894.9	3343.29	3267.71	arg2
ENSDARG00000038666	-0.432985	0.161474	0.999894	373.972	279.636	617.38	306.621	255.48	380.345	igfbp1b
ENSDARG00000035765	-1.09214	0.161478	0.999894	12.9452	10.3825	15.244	7.44828	7.35194	3.2601	CU633984.1
ENSDARG00000046142	-0.967876	0.161518	0.999894	48.904	11.0747	132.622	19.8621	46.8686	31.5143	si:ch211-170d8.5
ENSDARG00000046132	-0.295713	0.161554	0.999894	404.177	456.831	473.325	356.276	306.024	427.073	dynlt3
ENSDARG00000042259	-1.13417	0.161581	0.999894	17.2602	12.459	31.2501	14.8966	11.9469	1.0867	tgfbr1b
ENSDARG00000060941	1.05778	0.161631	0.999894	14.3835	11.7669	3.04879	14.8966	32.1647	11.9537	ANKFN1
ENSDARG00000077545	0.307337	0.161655	0.999894	792.533	771.075	516.77	887.587	781.143	903.048	si:dkey-16p21.7
ENSDARG00000016412	-0.45019	0.161656	0.999894	105	101.057	166.921	75.7242	109.36	88.0227	agt
ENSDARG00000073764	-1.63824	0.161669	0.999894	2.87671	6.92168	30.4879	3.72414	9.18992	0	si:ch211-113j14.1
ENSDARG00000016868	-1.02233	0.16188	0.999894	17.2602	8.30602	35.0611	12.4138	11.0279	6.5202	rhobtb2a
ENSDARG00000010752	-0.480103	0.161901	0.999894	69.041	134.973	144.818	80.6897	76.2764	95.6296	cwc15
ENSDARG00000025875	-1.03936	0.161935	0.999894	5.75341	19.3807	32.0123	7.44828	11.0279	9.7803	kctd2
ENSDARG00000012674	0.359456	0.162005	0.999894	195.616	141.202	134.909	229.655	190.231	181.479	rpusd4
ENSDARG00000069817	0.381564	0.162106	0.999894	5867.04	3419.31	2882.63	4626.63	6341.97	4876.03	crygm2d8
ENSDARG00000095497	-0.932791	0.162142	0.999894	35.9588	13.1512	14.4818	13.6552	9.18992	9.7803	si:dkeyp-2e4.5
ENSDARG00000074125	-0.618182	0.162219	0.999894	54.6574	49.8361	41.9209	22.3449	24.8128	47.8148	znf1161
ENSDARG00000013056	-0.500368	0.162265	0.999894	293.424	157.814	435.977	153.931	252.723	219.514	itpk1a
ENSDARG00000104572	-0.656029	0.1623	0.999894	70.4793	58.8343	197.409	69.5173	87.3043	51.0749	si:dkey-35h6.1
ENSDARG00000101704	-0.844491	0.162408	0.999894	28.7671	21.4572	17.5306	17.3793	7.35194	13.0404	lrrc24
ENSDARG00000020764	0.27411	0.162448	0.999894	660.204	735.775	544.209	831.725	706.705	808.505	slmapb
ENSDARG00000054942	-0.288934	0.162485	0.999894	775.273	553.042	692.838	501.518	612.968	535.743	lgals2a
ENSDARG00000087327	0.287887	0.162542	0.999894	254.589	305.938	284.3	362.483	304.186	368.391	cbx8a
ENSDARG00000026247	0.381585	0.162586	0.999894	968.012	939.964	509.911	1216.55	837.202	1094.31	si:dkey-105e17.1
ENSDARG00000078108	1.01368	0.1627	0.999894	2.87671	12.459	9.90857	24.8276	16.5419	11.9537	dok1a
ENSDARG00000087093	-0.344392	0.162805	0.999894	317.876	344.7	494.667	265.655	350.136	296.669	si:ch211-157c3.4
ENSDARG00000077673	-0.723553	0.163112	0.999894	20.1369	40.8379	35.0611	19.8621	24.8128	14.1271	nlrp16
ENSDARG00000101861	-0.646395	0.163129	0.999894	220.068	113.516	537.35	120.414	231.586	204.3	cyp2k19
ENSDARG00000016773	0.583893	0.163433	0.999894	35.9588	24.2259	48.7807	58.3449	43.1926	61.9419	cishb
ENSDARG00000078055	0.553331	0.16354	0.999894	34.5205	68.5246	55.6405	105.517	54.2205	77.1557	acd
ENSDARG00000101317	-0.605566	0.163667	0.999894	80.5478	138.434	280.489	86.8967	155.31	86.936	grinaa
ENSDARG00000029057	0.579799	0.163812	0.999894	198.493	66.4481	84.604	233.38	160.824	122.797	tm6sf2
ENSDARG00000017710	0.343228	0.16383	0.999894	155.342	224.262	168.446	261.931	211.368	226.034	ppp1r14ab
ENSDARG00000045442	-0.456568	0.163868	0.999894	2658.08	1064.55	3134.16	1664.69	1836.15	1494.21	cpb1
ENSDARG00000015907	-0.379344	0.16387	0.999894	117.945	110.055	148.629	100.552	91.8992	97.803	dcbld1
ENSDARG00000005713	-0.419828	0.163902	0.999894	84.8629	118.361	115.854	72.0001	94.6562	72.8089	ethe1
ENSDARG00000045909	0.559755	0.163904	0.999894	222.945	210.419	92.9882	397.242	150.715	227.12	dynlt1
ENSDARG00000099699	1.04391	0.163908	0.999894	7.19177	7.61385	8.38418	8.68967	11.0279	28.2542	BX649620.1
ENSDARG00000040255	-0.518367	0.163938	0.999894	260.342	119.053	311.739	140.276	217.801	122.797	ephx2
ENSDARG00000077339	-0.382842	0.163976	0.999894	248.835	183.425	248.477	134.069	222.396	163.005	ptrh2
ENSDARG00000089828	0.28724	0.164189	0.999894	248.835	235.337	224.086	258.207	312.457	291.236	si:rp71-19m20.1
ENSDARG00000000142	-1.57256	0.164217	0.999894	4.31506	15.9199	53.3539	2.48276	22.0558	0	tmem267
ENSDARG00000089138	-0.621549	0.164264	0.999894	73.356	171.658	282.013	90.6208	168.176	84.7626	si:ch1073-440b2.1
ENSDARG00000041483	-0.815703	0.164278	0.999894	30.2054	45.6831	147.104	40.9656	63.4105	22.8207	paqr6
ENSDARG00000034042	-0.383466	0.164291	0.999894	161.096	117.669	128.811	94.3449	95.5752	120.624	dnal1
ENSDARG00000035148	-1.1471	0.164298	0.999894	10.0685	9.69035	32.0123	2.48276	11.0279	9.7803	orai2
ENSDARG00000034777	-0.248524	0.164452	0.999894	950.752	1182.92	939.028	865.242	870.286	853.06	txn2
ENSDARG00000100015	0.363686	0.164475	0.999894	107.877	117.669	101.372	162.621	121.307	138.011	NA
ENSDARG00000004587	0.347983	0.164529	0.999894	540.821	584.19	407.776	756.001	468.686	727.003	kat5b
ENSDARG00000096508	-0.348682	0.16454	0.999894	1074.45	749.618	1166.16	595.863	971.375	778.078	BX322618.1
ENSDARG00000061185	-0.4261	0.16466	0.999894	130.89	183.425	235.519	109.242	172.771	128.231	nat15
ENSDARG00000059549	-0.653836	0.164781	0.999894	90.6163	65.756	124.238	29.7931	103.846	43.468	akap10
ENSDARG00000013422	-0.517459	0.164855	0.999894	70.4793	53.2969	60.2136	31.0345	44.1116	52.1616	slc8a1a
ENSDARG00000078072	0.499317	0.164956	0.999894	92.0546	121.822	51.8295	114.207	109.36	152.138	si:ch211-232i5.1
ENSDARG00000076225	-0.50066	0.165022	0.999894	142.397	63.6795	96.037	78.207	68.0054	65.202	tha1
ENSDARG00000045753	-0.343507	0.165041	0.999894	161.096	179.272	157.775	114.207	150.715	127.144	tmtc2a
ENSDARG00000061383	-0.524809	0.165048	0.999894	302.054	134.281	360.52	116.69	215.963	219.514	serpinf2b
ENSDARG00000104956	-1.18299	0.165108	0.999894	4.31506	18.6885	25.1525	6.2069	11.9469	3.2601	si:dkey-165o8.2
ENSDARG00000012640	-1.02051	0.165148	0.999894	10.0685	22.8415	79.2686	11.1724	31.2457	13.0404	cideb
ENSDARG00000061473	0.264168	0.165175	0.999894	522.122	513.589	418.447	558.621	559.666	625.94	tbkbp1
ENSDARG00000056605	0.288522	0.165269	0.999894	701.917	706.011	503.051	810.622	700.272	821.546	wbp2
ENSDARG00000058370	-0.865293	0.16543	0.999894	25.8904	22.8415	12.9574	12.4138	8.27093	13.0404	ropn1l
ENSDARG00000002405	-0.551268	0.165612	0.999894	76.2327	172.35	239.33	140.276	83.6283	111.93	si:ch211-225b11.1
ENSDARG00000041243	0.306485	0.165614	0.999894	391.232	467.906	369.666	576.001	404.357	542.264	setdb1a
ENSDARG00000104528	-0.619997	0.16565	0.999894	44.589	37.3771	32.0123	28.5518	26.6508	18.4739	cldn10b
ENSDARG00000079631	0.290631	0.165658	0.999894	330.821	292.787	243.141	366.207	341.865	348.831	si:ch211-113e8.10
ENSDARG00000002509	-0.907918	0.165689	0.999894	14.3835	20.765	19.8171	11.1724	12.8659	5.4335	zgc:153911
ENSDARG00000035820	0.517336	0.165725	0.999894	43.1506	47.0674	32.0123	58.3449	67.0864	48.9015	drd4b
ENSDARG00000089109	0.336256	0.165769	0.999894	2016.57	1371.88	1173.79	2183.59	1579.75	1990.84	bcl2b
ENSDARG00000057859	-0.36041	0.165844	0.999894	186.986	156.43	143.293	104.276	139.687	132.577	hoxd10a
ENSDARG00000097761	0.951972	0.165872	0.999894	8.63012	13.1512	12.1952	37.2414	8.27093	21.734	BX005234.1
ENSDARG00000105039	-0.854544	0.165904	0.999894	15.8219	26.9946	16.7684	11.1724	9.18992	13.0404	phka1b
ENSDARG00000078619	-0.502623	0.166222	0.999894	932.053	1043.1	2846.05	1276.14	1077.06	1051.93	pnp5a
ENSDARG00000042296	0.348069	0.166308	0.999894	152.465	138.434	108.994	156.414	173.69	176.045	dlx5a
ENSDARG00000105255	0.24239	0.166325	0.999894	478.972	465.137	529.728	600.828	575.289	568.344	zbtb4
ENSDARG00000058903	-0.760217	0.166487	0.999894	24.452	28.3789	56.4027	12.4138	30.3267	21.734	si:ch211-237c6.4
ENSDARG00000099635	0.304871	0.166585	0.999894	3457.8	3697.56	2643.3	4699.87	3111.71	4293.55	akap8l
ENSDARG00000024189	0.560711	0.166606	0.999894	90.6163	64.3716	38.8721	129.104	64.3295	90.1961	pnocb
ENSDARG00000075395	0.472091	0.166623	0.999894	58.9725	92.0583	64.7868	116.69	71.6814	114.104	dguok
ENSDARG00000086283	-0.670267	0.166732	0.999894	64.7259	79.5993	150.153	28.5518	102.927	53.2483	cnsta
ENSDARG00000087193	-0.452512	0.166745	0.999894	80.5478	108.67	86.1284	80.6897	71.6814	49.9882	prrg2
ENSDARG00000098551	-0.850459	0.166778	0.999894	20.1369	17.3042	35.0611	7.44828	18.3798	14.1271	CABZ01085700.1
ENSDARG00000013777	-0.378971	0.166785	0.999894	172.602	168.197	244.666	139.035	181.96	129.317	ppp1r13l
ENSDARG00000063713	-0.672942	0.166792	0.999894	31.6438	89.9818	99.0857	67.0346	45.0306	28.2542	syngap1a
ENSDARG00000043858	-1.20592	0.166868	0.999894	11.5068	6.22951	28.9635	3.72414	11.9469	4.3468	cdk19
ENSDARG00000103734	1.20381	0.166903	0.999894	14.3835	4.84518	4.57319	29.7931	3.67597	19.5606	FP085414.2
ENSDARG00000059741	-0.490845	0.166955	0.999894	58.9725	56.0656	72.4088	45.9311	50.5446	36.9478	NA
ENSDARG00000025346	0.374724	0.167048	0.999894	100.685	80.2915	108.232	131.586	116.712	126.057	znf277
ENSDARG00000071294	0.973542	0.167074	0.999894	5.75341	8.99818	6.85978	16.1379	11.9469	15.2138	tonsl
ENSDARG00000097970	0.695301	0.167441	0.999894	18.6986	26.3024	14.4818	40.9656	24.8128	31.5143	BX004769.1
ENSDARG00000105052	-0.882982	0.167655	0.999894	34.5205	12.459	57.9271	14.8966	28.4888	13.0404	cfhl5
ENSDARG00000070000	-0.402289	0.167661	0.999894	481.848	518.434	811.741	343.862	623.996	403.166	txnipb
ENSDARG00000051925	-0.523001	0.167886	0.999894	83.4245	58.8343	118.903	47.1725	76.2764	57.5951	cyb5r2
ENSDARG00000063634	0.456361	0.167887	0.999894	79.1094	50.5283	82.3174	111.724	98.3322	79.3291	hpse
ENSDARG00000069171	-0.895002	0.167992	0.999894	34.5205	40.8379	147.104	16.1379	77.1954	26.0808	gramd4a
ENSDARG00000074600	0.539337	0.168132	0.999894	41.7123	46.3753	28.2013	62.069	45.0306	61.9419	gpr78a
ENSDARG00000011208	0.306351	0.168179	0.999894	796.848	639.563	506.862	890.07	799.523	708.529	NA
ENSDARG00000102036	0.562964	0.168234	0.999894	47.4657	52.6048	23.6281	60.8277	56.9775	64.1153	NA
ENSDARG00000019861	-0.516618	0.168251	0.999894	61.8492	54.6813	66.3112	37.2414	56.0585	33.6877	fgl2a
ENSDARG00000019498	-0.246672	0.168289	0.999894	471.78	526.74	524.392	450.621	419.06	416.206	cry5
ENSDARG00000019398	-0.297427	0.168302	0.999894	1140.61	813.99	880.339	660.415	903.369	737.87	psma6a
ENSDARG00000068567	0.326042	0.168442	0.999894	516.369	441.603	344.514	598.346	431.926	599.859	shha
ENSDARG00000088589	1.15466	0.168536	0.999894	0	15.2277	16.7684	38.4828	11.9469	23.9074	ponzr3
ENSDARG00000057296	0.305344	0.1687	0.999894	900.409	858.98	622.716	1045.24	802.28	1094.31	cbln1
ENSDARG00000017010	-0.654719	0.168954	0.999894	25.8904	44.2988	64.0246	21.1035	31.2457	33.6877	scamp2l
ENSDARG00000053074	-0.594296	0.1691	0.999894	58.9725	38.7614	41.9209	40.9656	22.9748	28.2542	gipc3
ENSDARG00000039381	0.489556	0.169106	0.999894	53.2191	52.6048	54.1161	49.6552	81.7903	92.3695	ch25hl1.1
ENSDARG00000016132	-0.359295	0.16923	0.999894	248.835	227.723	288.873	168.828	259.156	167.352	keap1a
ENSDARG00000103488	-0.757957	0.169291	0.999894	25.8904	18.6885	35.8233	16.1379	19.2988	11.9537	CR356246.1
ENSDARG00000056498	-0.581663	0.16933	0.999894	66.1643	61.603	166.159	63.3104	69.8434	64.1153	crp
ENSDARG00000056464	-0.479005	0.169393	0.999894	165.411	126.667	185.214	114.207	160.824	66.2887	fitm1
ENSDARG00000012625	-0.2663	0.169451	0.999894	333.698	382.769	386.434	299.173	294.997	324.923	prkag2a
ENSDARG00000013628	-0.28194	0.16951	0.999894	727.807	735.775	976.376	639.311	755.412	612.899	cd164
ENSDARG00000074480	-0.989869	0.169521	0.999894	18.6986	20.765	35.8233	7.44828	25.7318	4.3468	cnksr2a
ENSDARG00000102385	-0.746206	0.169557	0.999894	20.1369	26.9946	27.4391	12.4138	12.8659	19.5606	CR774179.2
ENSDARG00000102061	0.243191	0.169588	0.999894	1321.85	1312.35	1054.88	1550.48	1370.22	1444.23	b3galt2
ENSDARG00000035719	-0.411396	0.169611	0.999894	110.753	146.74	196.647	120.414	96.4942	127.144	arl5c
ENSDARG00000095782	0.745311	0.169617	0.999894	15.8219	15.2277	12.1952	23.5862	19.2988	29.3409	CR352226.1
ENSDARG00000044436	-0.699886	0.169824	0.999894	37.3972	30.4554	64.0246	19.8621	41.3547	19.5606	rps6ka4
ENSDARG00000102831	0.352416	0.170381	0.999894	235.89	209.035	146.342	242.069	226.072	283.629	fam193b
ENSDARG00000105040	-0.327447	0.170579	0.999894	247.397	197.96	185.214	168.828	181.041	149.965	fam69c
ENSDARG00000100128	0.77956	0.170581	0.999894	11.5068	15.2277	12.1952	27.3104	23.8938	16.3005	CU861477.1
ENSDARG00000104314	-0.378718	0.170619	0.999894	107.877	135.665	108.994	80.6897	97.4132	93.4562	nrg1
ENSDARG00000059053	0.329664	0.170699	0.999894	207.123	173.042	175.306	186.207	264.67	243.421	slc13a4
ENSDARG00000070704	0.313522	0.170722	0.999894	162.534	189.654	176.068	238.345	188.393	232.554	thap7
ENSDARG00000063155	-0.397571	0.170807	0.999894	205.685	231.876	321.648	142.759	249.966	183.652	dcaf12
ENSDARG00000097992	1.09295	0.171035	0.999894	4.31506	12.459	12.9574	26.069	4.59496	34.7744	BX005450.1
ENSDARG00000026383	-0.697882	0.171083	0.999894	24.452	39.4536	35.8233	12.4138	21.1368	28.2542	si:dkey-27j5.5
ENSDARG00000093844	-0.495909	0.171094	0.999894	3482.25	1056.25	3220.29	1502.07	2268.07	1728.94	zgc:136461
ENSDARG00000076564	-0.308824	0.171525	0.999894	244.52	264.408	333.081	219.724	247.209	214.08	hspg2
ENSDARG00000102894	-1.56638	0.171738	0.999894	1.43835	4.84518	32.0123	2.48276	8.27093	2.1734	CABZ01057159.1
ENSDARG00000033440	-0.340984	0.17174	0.999894	1809.45	2076.5	2839.95	1370.48	2270.83	1669.17	metap1
ENSDARG00000104474	-0.912017	0.171743	0.999894	11.5068	16.612	38.1099	8.68967	13.7849	13.0404	il6r
ENSDARG00000055292	-0.500486	0.171791	0.999894	79.1094	87.2132	152.44	55.8621	93.7372	76.069	atg9b
ENSDARG00000009488	-0.369595	0.171864	0.999894	158.219	222.186	242.379	153.931	193.907	135.838	gipc2
ENSDARG00000018096	-0.792767	0.171972	0.999894	31.6438	24.918	47.2563	12.4138	34.9217	11.9537	scap
ENSDARG00000014465	0.406387	0.172048	0.999894	138.082	125.282	78.5064	165.104	130.497	155.398	arhgef25b
ENSDARG00000089233	0.672937	0.172062	0.999894	21.5753	17.9964	23.6281	39.7242	21.1368	40.2079	csgalnact1b
ENSDARG00000011855	-0.946264	0.172076	0.999894	14.3835	12.459	21.3415	6.2069	11.0279	7.6069	aak1a
ENSDARG00000061354	-0.585229	0.172132	0.999894	125.137	121.129	208.08	64.5518	175.528	61.9419	foxred2
ENSDARG00000102916	-0.759158	0.172178	0.999894	30.2054	51.9126	30.4879	29.7931	28.4888	8.6936	NA
ENSDARG00000061684	0.520711	0.17221	0.999894	51.7807	42.2222	70.1222	70.7587	106.603	57.5951	slc25a17
ENSDARG00000092142	0.337349	0.172219	0.999894	353.835	332.933	234.757	428.276	310.619	423.813	BX663503.1
ENSDARG00000039434	0.965905	0.172221	0.999894	7.19177	6.22951	9.14638	13.6552	11.0279	19.5606	oprm1
ENSDARG00000003326	0.433264	0.172494	0.999894	50.3424	62.9873	80.0308	91.8622	81.7903	90.1961	cacng5a
ENSDARG00000070321	-0.894287	0.172642	0.999894	14.3835	17.9964	19.8171	8.68967	12.8659	6.5202	clrn2
ENSDARG00000077847	0.329151	0.172666	0.999894	1190.96	904.664	661.588	1159.45	1015.49	1283.39	olfm2a
ENSDARG00000077737	0.314881	0.172786	0.999894	215.753	310.783	339.94	361.242	360.245	361.871	spsb3a
ENSDARG00000090850	-0.543197	0.173087	0.999894	1953.28	691.476	2706.57	815.587	1629.37	1225.8	serpina1l
ENSDARG00000061149	0.350381	0.173364	0.999894	277.602	269.946	198.934	392.276	247.209	311.883	nrn1lb
ENSDARG00000025285	-0.459083	0.173417	0.999894	156.781	92.0583	166.159	100.552	125.902	73.8956	panx1a
ENSDARG00000002917	-0.49188	0.173459	0.999894	73.356	146.74	159.299	89.3794	68.9244	114.104	gls2b
ENSDARG00000102129	0.336904	0.173463	0.999894	234.452	157.122	176.83	242.069	260.994	209.733	crygn1
ENSDARG00000018643	-0.351863	0.173498	0.999894	132.329	124.59	144.055	91.8622	113.036	108.67	igf2a
ENSDARG00000053097	0.287739	0.173639	0.999894	1006.85	748.926	659.301	1014.21	904.288	1023.67	hsf2
ENSDARG00000104726	-0.296227	0.173666	0.999894	325.068	294.864	244.666	245.793	238.019	218.427	si:ch211-162e15.3
ENSDARG00000104491	0.30252	0.17374	0.999894	719.177	579.345	439.788	722.484	678.216	737.87	ampd2a
ENSDARG00000095715	0.390384	0.17379	0.999894	581.095	584.882	471.801	963.311	428.25	756.344	BX465834.1
ENSDARG00000089187	-0.350765	0.17392	0.999894	174.041	133.588	131.098	116.69	111.198	114.104	wfdc2
ENSDARG00000087303	-0.310305	0.174058	0.999894	3440.54	3501.68	5192.86	3818.49	2678.86	3292.7	cebpd
ENSDARG00000101593	0.389896	0.174213	0.999894	105	71.2933	91.4638	106.759	127.74	113.017	zgc:163077
ENSDARG00000060927	-0.667778	0.174287	0.999894	23.0137	55.3734	47.2563	28.5518	33.0837	18.4739	si:ch211-136a13.1
ENSDARG00000020544	-0.544578	0.17435	0.999894	46.0273	103.133	91.4638	58.3449	40.4357	68.4621	rem1
ENSDARG00000074588	0.379487	0.174409	0.999894	71.9177	76.1385	86.1284	95.5863	106.603	103.237	METTL18
ENSDARG00000102713	-0.75651	0.17442	0.999894	33.0821	24.918	71.6466	16.1379	38.5977	21.734	si:ch211-205a14.1
ENSDARG00000095807	-0.578272	0.174493	0.999894	258.904	114.208	392.532	106.759	247.209	157.572	hp
ENSDARG00000005098	-0.686629	0.174518	0.999894	73.356	34.6084	26.6769	34.7587	24.8128	22.8207	zgc:86764
ENSDARG00000028027	-0.349016	0.174598	0.999894	1173.7	1621.06	2371.2	1400.28	1218.58	1440.96	trim63a
ENSDARG00000104172	-0.543985	0.174688	0.999894	346.643	345.392	1063.27	342.621	521.988	340.137	diabloa
ENSDARG00000079227	-1.0947	0.174711	0.999894	8.63012	14.5355	28.2013	11.1724	11.0279	2.1734	plekhs1
ENSDARG00000042811	-0.561783	0.174778	0.999894	43.1506	47.0674	37.3477	23.5862	33.0837	29.3409	fgf1b
ENSDARG00000104361	0.424748	0.174791	0.999894	903.286	768.306	413.874	1186.76	644.214	966.077	barhl2
ENSDARG00000032256	0.39899	0.1748	0.999894	83.4245	75.4463	60.2136	98.0691	95.5752	93.4562	txndc16
ENSDARG00000101012	0.934752	0.174819	0.999894	10.0685	11.0747	5.33539	23.5862	12.8659	14.1271	CABZ01051600.1
ENSDARG00000056557	0.283413	0.174848	0.999894	1083.08	787.687	708.844	1073.79	1025.6	1033.45	copb1
ENSDARG00000062421	-1.00507	0.17486	0.999894	20.1369	9.69035	33.5367	6.2069	18.3798	6.5202	pex2
ENSDARG00000002193	0.43137	0.174897	0.999894	17897.4	12215.4	6618.17	20857.7	13384.2	15285.5	rho
ENSDARG00000074120	-0.949852	0.175039	0.999894	14.3835	28.3789	80.793	13.6552	39.5167	10.867	usp2b
ENSDARG00000099525	-1.12667	0.17509	0.999894	37.3972	3.46084	137.958	24.8276	38.5977	18.4739	si:ch1073-13h15.3
ENSDARG00000044968	-0.337159	0.175191	0.999894	327.945	285.865	431.404	256.966	330.837	239.074	vcla
ENSDARG00000086735	0.249185	0.175203	0.999894	2115.82	2561.02	2281.26	3021.52	2314.94	2938.44	si:ch1073-111c8.3
ENSDARG00000002968	-1.07668	0.175242	0.999894	17.2602	8.30602	103.659	14.8966	31.2457	15.2138	a1cf
ENSDARG00000070343	0.37532	0.175324	0.999894	166.849	112.131	115.092	142.759	195.745	167.352	hoxc6a
ENSDARG00000099447	0.694296	0.17533	0.999894	23.0137	25.6102	15.244	19.8621	41.3547	41.2946	pcdh1g18
ENSDARG00000051889	-0.316408	0.17537	0.999894	191.301	233.953	242.379	188.69	193.907	155.398	dhodh
ENSDARG00000087188	-0.422113	0.175373	0.999894	261.78	480.365	679.881	367.449	360.245	336.877	nfil3-6
ENSDARG00000102558	0.328594	0.175377	0.999894	16548.3	13044.6	10523.7	20518.8	12421.1	17435	pde6ha
ENSDARG00000003841	0.424359	0.175412	0.999894	74.7944	71.2933	67.8356	120.414	92.8182	73.8956	usb1
ENSDARG00000073728	0.369887	0.175572	0.999894	112.192	99.6722	82.3174	141.517	118.55	118.45	gal3st3
ENSDARG00000024831	0.247969	0.175654	0.999894	457.396	422.915	426.069	532.552	465.929	552.044	crhbp
ENSDARG00000091813	-0.375224	0.175739	0.999894	109.315	107.286	96.037	74.4828	86.3853	79.3291	si:dkey-21a6.5
ENSDARG00000014554	-0.307467	0.175776	0.999894	441.575	384.153	560.978	378.621	419.06	322.75	ppp1r3cb
ENSDARG00000019507	0.304957	0.17587	0.999894	233.013	235.337	175.306	279.311	259.156	255.375	mcm5
ENSDARG00000079625	-0.536809	0.175904	0.999894	46.0273	71.9855	56.4027	33.5173	53.3016	33.6877	atr
ENSDARG00000103341	0.60317	0.175943	0.999894	17.2602	34.6084	32.7745	43.4483	35.8407	52.1616	si:ch211-110e21.4
ENSDARG00000102516	0.857054	0.17601	0.999894	5.75341	14.5355	11.433	19.8621	15.6229	23.9074	NA
ENSDARG00000032126	0.333709	0.176304	0.999894	125.137	130.82	125.763	140.276	184.717	155.398	scg5
ENSDARG00000041239	-0.795592	0.17641	0.999894	23.0137	16.612	28.2013	8.68967	13.7849	16.3005	wdr20b
ENSDARG00000093484	0.486406	0.176421	0.999894	70.4793	48.4518	38.8721	75.7242	79.9523	61.9419	si:dkey-95p16.2
ENSDARG00000097795	-0.410913	0.176688	0.999894	132.329	88.5975	105.183	67.0346	90.9802	84.7626	FP015972.1
ENSDARG00000004161	0.257907	0.176737	0.999894	1139.18	1028.56	814.79	1185.52	1247.07	1129.08	ik
ENSDARG00000102585	-0.429901	0.176763	0.999894	84.8629	103.825	137.196	83.1725	94.6562	65.202	fam160a1b
ENSDARG00000079623	-0.883146	0.176937	0.999894	37.3972	19.3807	11.433	13.6552	13.7849	8.6936	ubtd1b
ENSDARG00000100872	-0.75891	0.176942	0.999894	21.5753	31.8397	92.9882	31.0345	30.3267	26.0808	otud1
ENSDARG00000077424	-0.407748	0.176988	0.999894	113.63	85.1367	116.616	69.5173	92.8182	73.8956	NA
ENSDARG00000091831	0.269984	0.177105	0.999894	993.902	834.062	714.942	1058.9	896.017	1107.35	ddx27
ENSDARG00000105075	-0.478358	0.17714	0.999894	76.2327	67.1403	53.3539	54.6208	46.8686	39.1212	BX324216.2
ENSDARG00000105140	-0.737022	0.177161	0.999894	43.1506	42.9144	20.5793	17.3793	13.7849	32.601	NA
ENSDARG00000096562	-0.302768	0.177167	0.999894	279.041	252.641	206.556	196.138	200.34	199.953	wu:fj29h11
ENSDARG00000103817	-0.845049	0.177232	0.999894	24.452	15.9199	65.549	12.4138	24.8128	21.734	tmem42b
ENSDARG00000054473	0.562358	0.177252	0.999894	28.7671	38.7614	23.6281	45.9311	39.5167	49.9882	tinf2
ENSDARG00000103875	-1.13862	0.177321	0.999894	4.31506	24.2259	16.7684	11.1724	3.67597	6.5202	CABZ01048402.2
ENSDARG00000056193	0.39456	0.177352	0.999894	222.945	132.896	131.098	254.483	181.041	199.953	nme7
ENSDARG00000077652	0.403328	0.177352	0.999894	211.438	143.971	147.866	302.897	181.041	179.306	lratb.2
ENSDARG00000102128	0.367911	0.177378	0.999894	634.314	547.505	355.946	763.449	486.147	732.436	eps8
ENSDARG00000021916	0.376422	0.177415	0.999894	165.411	139.818	144.818	238.345	136.011	209.733	vax1
ENSDARG00000059079	-0.30611	0.177517	0.999894	450.205	345.392	358.995	250.759	339.108	340.137	vps25
ENSDARG00000073684	-0.342756	0.177579	0.999894	166.849	218.033	231.708	183.724	135.092	170.612	quo
ENSDARG00000025187	0.596639	0.177603	0.999894	25.8904	39.4536	22.1037	50.8966	48.7066	33.6877	six6a
ENSDARG00000053010	-0.999362	0.177682	0.999894	10.0685	12.459	21.3415	4.96552	7.35194	9.7803	lpcat2
ENSDARG00000012896	0.261783	0.177778	0.999894	855.82	795.301	635.673	975.725	822.498	941.083	anos1a
ENSDARG00000043241	-0.735084	0.177969	0.999894	38.8355	33.2241	22.8659	12.4138	29.4078	14.1271	arrb1
ENSDARG00000015947	-0.228461	0.178038	0.999894	1655.54	1692.35	1682.93	1544.28	1236.96	1514.86	matn4
ENSDARG00000046127	0.339153	0.178117	0.999894	166.849	185.501	177.592	256.966	168.176	247.768	tk2
ENSDARG00000078011	-0.495998	0.178191	0.999894	46.0273	63.6795	56.4027	38.4828	44.1116	35.8611	NAV1 (1 of many)
ENSDARG00000099009	0.736436	0.178228	0.999894	18.6986	18.6885	17.5306	14.8966	43.1926	32.601	si:dkey-50i6.6
ENSDARG00000098823	0.411395	0.178367	0.999894	100.685	85.1367	102.897	88.138	138.768	155.398	CT583651.2
ENSDARG00000013460	1.08173	0.178376	0.999894	5.75341	8.30602	9.14638	6.2069	32.1647	10.867	wfikkn2a
ENSDARG00000089369	-0.764901	0.178399	0.999894	31.6438	31.1476	81.5552	16.1379	46.8686	21.734	fdxr
ENSDARG00000034836	-0.295603	0.178471	0.999894	412.807	375.847	291.922	312.828	294.997	270.588	si:dkey-222n6.2
ENSDARG00000074191	-0.849467	0.178642	0.999894	25.8904	14.5355	60.2136	11.1724	23.8938	20.6473	zgc:172253
ENSDARG00000101433	0.545732	0.178761	0.999894	37.3972	29.7632	51.0673	63.3104	68.0054	41.2946	NA
ENSDARG00000002894	0.402945	0.178931	0.999894	199.931	114.9	105.183	171.311	186.555	191.259	aven
ENSDARG00000091009	-0.378161	0.179018	0.999894	197.054	140.51	184.452	106.759	167.257	124.971	si:ch211-28p3.4
ENSDARG00000040649	-0.332763	0.179043	0.999894	136.644	156.43	176.83	129.104	117.631	128.231	prickle1a
ENSDARG00000079752	-0.515867	0.179075	0.999894	73.356	71.2933	142.531	55.8621	85.4663	59.7685	col6a4a
ENSDARG00000098008	0.710961	0.179076	0.999894	20.1369	25.6102	19.8171	59.5863	22.9748	26.0808	CU633486.1
ENSDARG00000103851	-0.274759	0.179157	0.999894	317.876	348.853	414.636	289.242	303.267	303.189	tnrc6c2
ENSDARG00000063314	0.29834	0.179199	0.999894	221.506	265.1	213.415	284.276	253.642	324.923	apba2a
ENSDARG00000017799	-0.894146	0.179259	0.999894	11.5068	28.3789	28.9635	17.3793	5.51395	15.2138	tgm1
ENSDARG00000040564	0.244075	0.179327	0.999894	1090.27	903.971	841.467	1098.62	1060.52	1194.28	hnrnpul1
ENSDARG00000045544	-0.950445	0.179714	0.999894	10.0685	19.3807	25.1525	12.4138	11.9469	4.3468	hgfa
ENSDARG00000060542	-0.254325	0.179739	0.999894	363.903	406.303	394.056	304.138	345.541	327.097	lgr4
ENSDARG00000075400	-1.02159	0.179743	0.999894	14.3835	31.1476	130.336	13.6552	58.8155	14.1271	fbxo33
ENSDARG00000075859	0.247075	0.179789	0.999894	802.601	672.095	606.71	825.518	823.417	816.112	mcf2la
ENSDARG00000087921	-0.372893	0.179972	0.999894	102.123	141.202	153.964	95.5863	106.603	106.497	plce1
ENSDARG00000006434	0.285345	0.180029	0.999894	210	217.341	200.458	271.862	268.346	224.947	polr1e
ENSDARG00000004151	-0.611156	0.180108	0.999894	35.9588	35.9927	47.2563	22.3449	35.8407	19.5606	rab23
ENSDARG00000033567	-0.829556	0.180149	0.999894	17.2602	17.9964	46.4941	21.1035	14.7039	10.867	fkbp1ab
ENSDARG00000034541	-0.337451	0.180175	0.999894	343.766	278.252	445.886	260.69	332.675	251.028	tgfbr2b
ENSDARG00000014939	0.354459	0.180181	0.999894	454.52	357.159	282.775	579.725	352.893	464.021	KCNN2
ENSDARG00000100821	0.333224	0.180211	0.999894	684.656	537.122	394.056	708.828	559.666	762.864	scrt1a
ENSDARG00000030058	-0.961132	0.180212	0.999894	10.0685	27.6867	28.2013	4.96552	20.2178	8.6936	tbx4
ENSDARG00000099961	0.217245	0.180334	0.999894	1426.85	1432.1	1427.6	1596.42	1542.99	1844.13	bnip3
ENSDARG00000036754	0.300382	0.180534	0.999894	2423.63	2200.4	1514.49	2780.69	2121.03	2654.81	hmgn3
ENSDARG00000031888	-1.01411	0.180578	0.999894	18.6986	42.9144	110.519	6.2069	62.4915	16.3005	mapk8a
ENSDARG00000059048	-0.992345	0.180587	0.999894	18.6986	13.8434	79.2686	7.44828	31.2457	17.3872	mpzl1l
ENSDARG00000000394	0.270336	0.180605	0.999894	906.163	1080.47	874.241	1262.48	931.858	1259.49	matr3l1.1
ENSDARG00000074396	0.41463	0.180635	0.999894	350.958	260.255	189.787	475.449	246.29	343.397	fscn2b
ENSDARG00000016200	-0.258503	0.180698	0.999894	563.835	571.039	714.942	548.69	480.633	519.443	trib3
ENSDARG00000002215	-0.323407	0.180808	0.999894	218.63	273.406	190.55	166.345	189.312	190.173	rtca
ENSDARG00000102759	-0.42761	0.180827	0.999894	113.63	70.6011	102.135	67.0346	66.1674	78.2424	CT583723.1
ENSDARG00000006420	0.231415	0.180898	0.999894	704.793	720.547	688.265	883.863	862.015	735.696	atrnl1b
ENSDARG00000055712	0.826155	0.180913	0.999894	12.9452	10.3825	11.433	22.3449	11.9469	27.1675	sdhda
ENSDARG00000056932	0.302785	0.181044	0.999894	319.314	285.173	254.574	425.794	301.429	331.444	tfip11
ENSDARG00000023542	-0.410464	0.181056	0.999894	109.315	134.281	112.805	67.0346	115.793	84.7626	cdh7a
ENSDARG00000068036	0.342565	0.181068	0.999894	117.945	139.126	169.97	157.655	188.393	197.779	tmem119b
ENSDARG00000035810	-0.25899	0.181084	0.999894	2154.65	2428.82	2948.18	2028.42	1885.77	2383.13	rgcc
ENSDARG00000013775	-0.796398	0.181084	0.999894	25.8904	17.9964	28.2013	9.93105	21.1368	9.7803	si:dkey-246g23.4
ENSDARG00000037618	-0.379404	0.181088	0.999894	743.629	1054.17	1349.85	1004.28	551.395	868.274	ddit4
ENSDARG00000078854	0.339287	0.181101	0.999894	352.397	366.157	249.239	508.966	330.837	384.692	tusc3
ENSDARG00000101106	0.286551	0.181128	0.999894	231.575	233.261	190.55	275.587	274.779	247.768	si:ch73-109d9.3
ENSDARG00000075899	-0.406336	0.181195	0.999894	122.26	195.191	155.488	94.3449	153.472	109.757	adgrl2b.1
ENSDARG00000087953	-0.70212	0.181252	0.999894	94.9313	32.5319	39.6343	42.2069	40.4357	18.4739	NA
ENSDARG00000039455	-0.48455	0.181467	0.999894	94.9313	70.6011	135.671	94.3449	58.8155	63.0286	tspan15
ENSDARG00000053454	-0.974626	0.181521	0.999894	14.3835	8.99818	38.1099	13.6552	8.27093	9.7803	cntn3b
ENSDARG00000053104	-0.573733	0.181626	0.999894	66.1643	95.5192	135.671	40.9656	106.603	52.1616	fam102ba
ENSDARG00000093745	0.348759	0.181652	0.999894	197.054	195.884	142.531	223.449	184.717	272.762	htr1aa
ENSDARG00000003142	0.326018	0.181695	0.999894	253.15	301.785	185.214	317.793	319.809	290.149	dachc
ENSDARG00000093378	0.408428	0.181824	0.999894	54.6574	72.6776	67.0734	85.6553	79.0333	95.6296	si:ch211-235i11.5
ENSDARG00000067672	-1.18402	0.181921	0.999894	4.31506	11.0747	20.5793	4.96552	3.67597	7.6069	card9
ENSDARG00000086931	1.04155	0.18196	0.999894	7.19177	2.76867	10.6708	11.1724	15.6229	15.2138	CABZ01029822.1
ENSDARG00000007231	-0.27676	0.181982	0.999894	316.438	282.405	294.971	228.414	275.698	231.467	ryk
ENSDARG00000073845	-0.274099	0.182016	0.999894	399.862	381.385	498.478	347.587	378.625	332.53	zgc:110843
ENSDARG00000105215	-0.377964	0.182166	0.999894	178.356	159.199	277.44	142.759	162.662	168.439	kdrl
ENSDARG00000018846	-0.650403	0.182206	0.999894	76.2327	37.3771	147.104	40.9656	72.6004	52.1616	dgat2
ENSDARG00000087897	0.263985	0.182381	0.999894	4051.84	3825.61	2813.27	4568.28	3800.03	4466.34	h2afy2
ENSDARG00000075977	-1.00009	0.182413	0.999894	7.19177	27.6867	95.2748	11.1724	30.3267	23.9074	prr5a
ENSDARG00000042894	0.47004	0.182423	0.999894	83.4245	54.6813	50.3051	93.1036	100.17	64.1153	tyms
ENSDARG00000055679	0.412506	0.18248	0.999894	94.9313	58.1421	81.5552	108	91.8992	109.757	mto1
ENSDARG00000098327	-0.844401	0.182607	0.999894	30.2054	10.3825	32.0123	16.1379	11.0279	13.0404	NA
ENSDARG00000093105	0.78689	0.182625	0.999894	14.3835	7.61385	16.0062	19.8621	22.0558	22.8207	BX004774.1
ENSDARG00000059746	-0.41581	0.18268	0.999894	73.356	101.749	78.5064	64.5518	61.5725	65.202	plod1a
ENSDARG00000077536	0.248545	0.182729	0.999894	900.409	823.68	673.783	912.415	928.182	1004.11	snrnp200
ENSDARG00000022970	-0.661589	0.182737	0.999894	50.3424	50.5283	108.994	27.3104	73.5194	31.5143	tm9sf1
ENSDARG00000056453	-0.579635	0.182835	0.999894	47.4657	62.9873	33.5367	24.8276	38.5977	32.601	afap1l1b
ENSDARG00000016541	0.889219	0.182841	0.999894	8.63012	9.69035	9.14638	21.1035	20.2178	9.7803	sash3
ENSDARG00000015759	-0.339484	0.18285	0.999894	243.082	205.574	205.793	204.828	181.041	130.404	tspan7
ENSDARG00000036338	0.268073	0.182913	0.999894	317.876	276.175	268.294	330.207	327.161	378.172	vps11
ENSDARG00000043497	0.318795	0.183026	0.999894	517.807	478.98	324.696	636.828	484.309	524.876	scrn2
ENSDARG00000055255	0.670207	0.183286	0.999894	15.8219	32.5319	50.3051	39.7242	78.1143	41.2946	pitpnm3
ENSDARG00000020759	-0.413014	0.183401	0.999894	188.424	193.807	294.971	130.345	233.424	144.531	elf1
ENSDARG00000057159	-0.361101	0.183402	0.999894	152.465	223.57	155.488	139.035	120.388	156.485	ankrd29
ENSDARG00000005343	0.306225	0.18371	0.999894	264.657	274.791	189.025	289.242	296.835	312.97	ccdc85al
ENSDARG00000042646	0.283115	0.183722	0.999894	385.479	377.924	361.282	513.932	361.164	494.449	zgc:77784
ENSDARG00000104267	-0.225669	0.183756	0.999894	1856.91	1985.14	2062.51	1664.69	1885.77	1499.65	postnb
ENSDARG00000027529	-0.489485	0.183959	0.999894	80.5478	80.9837	89.9394	49.6552	87.3043	41.2946	hmox1a
ENSDARG00000077306	-0.30956	0.18403	0.999894	293.424	236.029	296.495	211.035	260.994	192.346	cutc
ENSDARG00000097944	-1.01352	0.184146	0.999894	23.0137	12.459	11.433	12.4138	7.35194	3.2601	BX664614.1
ENSDARG00000015829	0.293462	0.184152	0.999894	195.616	178.579	160.062	225.931	222.396	204.3	mov10a
ENSDARG00000014704	-0.506789	0.184162	0.999894	69.041	44.9909	50.3051	42.2069	38.5977	33.6877	pgm2l1
ENSDARG00000076638	0.682014	0.184195	0.999894	15.8219	20.0729	21.3415	42.2069	31.2457	19.5606	MEX3A
ENSDARG00000071010	-0.620255	0.184369	0.999894	57.5341	28.3789	54.1161	19.8621	33.0837	36.9478	tuft1b
ENSDARG00000099374	0.344357	0.184383	0.999894	251.712	231.876	150.153	294.207	260.994	246.681	sp9
ENSDARG00000010432	-0.350537	0.184463	0.999894	115.068	135.665	137.958	114.207	102.008	90.1961	eaf2
ENSDARG00000060620	-0.532867	0.184502	0.999894	61.8492	38.7614	44.9697	36	33.0837	30.4276	lig4
ENSDARG00000059460	-0.275726	0.184561	0.999894	362.465	463.06	347.562	325.242	321.647	323.837	sbf2
ENSDARG00000031683	-0.436009	0.184635	0.999894	650.136	917.123	1233.24	936.001	387.815	749.823	fosab
ENSDARG00000052330	-0.613842	0.184655	0.999894	38.8355	32.5319	34.2989	16.1379	22.9748	29.3409	slc4a2b
ENSDARG00000014479	0.870153	0.184672	0.999894	2.87671	26.9946	21.3415	34.7587	22.0558	40.2079	ptf1a
ENSDARG00000102581	-1.12056	0.184748	0.999894	11.5068	17.9964	13.7196	2.48276	13.7849	3.2601	si:dkeyp-44b5.5
ENSDARG00000020107	-0.228292	0.184853	0.999894	1589.38	1906.92	1925.31	1422.62	1662.46	1545.29	usp2a
ENSDARG00000091317	0.225065	0.184968	0.999894	890.341	807.76	737.046	929.794	933.696	979.117	hunk
ENSDARG00000076790	0.30647	0.185033	0.999894	3925.27	2951.4	2207.33	3768.83	4101.46	3356.82	crygm2d16
ENSDARG00000097742	-0.893953	0.185182	0.999894	31.6438	29.0711	8.38418	8.68967	13.7849	14.1271	CT954240.1
ENSDARG00000034577	0.264352	0.185217	0.999894	296.301	254.026	257.623	341.38	305.105	321.663	si:dkey-23o4.6
ENSDARG00000012199	-0.292618	0.18524	0.999894	248.835	265.793	230.946	173.793	217.801	216.253	gpt2
ENSDARG00000062008	0.361229	0.18525	0.999894	297.739	278.252	190.55	360	240.776	382.519	hs2st1b
ENSDARG00000101808	0.237246	0.185313	0.999894	601.232	579.345	511.435	667.863	617.563	707.442	si:ch211-271b14.1
ENSDARG00000007663	0.27299	0.185314	0.999894	1409.59	1670.2	1188.27	1832.28	1432.71	1894.12	amph
ENSDARG00000076466	-0.476395	0.185376	0.999894	96.3697	105.21	118.141	62.069	114.874	52.1616	maml1
ENSDARG00000074712	-0.880676	0.185576	0.999894	25.8904	9.69035	47.2563	12.4138	19.2988	13.0404	si:ch211-186e20.2
ENSDARG00000056029	0.373781	0.185583	0.999894	89.1779	105.21	89.1772	105.517	148.877	113.017	cyp26c1
ENSDARG00000028275	-0.445164	0.185586	0.999894	130.89	77.5228	163.11	85.6553	98.3322	88.0227	sult1st1
ENSDARG00000019492	-0.587522	0.185634	0.999894	172.602	63.6795	281.251	99.3105	136.93	107.583	shbg
ENSDARG00000016212	0.27439	0.185869	0.999894	789.656	634.026	532.014	808.139	724.166	828.066	nup214
ENSDARG00000090219	0.284355	0.185926	0.999894	604.108	513.589	432.928	718.759	536.692	630.286	wdr45
ENSDARG00000004633	-0.871015	0.185997	0.999894	11.5068	20.0729	23.6281	11.1724	12.8659	6.5202	epn3b
ENSDARG00000033647	0.300801	0.186007	0.999894	438.698	449.909	328.507	566.07	407.114	525.963	smarcb1a
ENSDARG00000042272	0.379388	0.186039	0.999894	87.7396	73.3698	73.9332	104.276	88.2233	111.93	tmem231
ENSDARG00000003206	0.338865	0.186068	0.999894	490.479	328.78	294.971	541.242	385.058	478.148	chchd6a
ENSDARG00000032116	0.564692	0.18611	0.999894	21.5753	26.3024	29.7257	39.7242	34.0027	42.3813	cnot7
ENSDARG00000037182	0.276201	0.186203	0.999894	548.013	464.445	387.959	626.897	521.069	544.437	NA
ENSDARG00000089399	-0.382205	0.186254	0.999894	172.602	120.437	191.312	106.759	147.958	115.19	tmem176l.2
ENSDARG00000039914	0.278552	0.186341	0.999894	9475.87	8054.76	5709.63	9501.53	9281.82	9401.05	gapdhs
ENSDARG00000102511	-0.565305	0.186626	0.999894	133.767	143.971	232.47	65.7932	202.178	76.069	cript
ENSDARG00000099186	-0.626208	0.18669	0.999894	56.0958	62.9873	176.068	42.2069	79.9523	69.5488	slc1a5
ENSDARG00000077445	0.447538	0.186818	0.999894	99.2464	90.674	59.4514	150.207	90.0612	98.8897	NA
ENSDARG00000099568	-0.931107	0.186887	0.999894	14.3835	31.1476	116.616	13.6552	48.7066	22.8207	CABZ01071056.1
ENSDARG00000062376	0.249216	0.187111	0.999894	779.588	728.161	589.179	844.139	773.792	871.534	nlgn3b
ENSDARG00000105509	0.653925	0.187188	0.999894	20.1369	52.6048	19.055	55.8621	42.2736	48.9015	NA
ENSDARG00000092071	-1.12862	0.187278	0.999894	8.63012	6.92168	44.2075	12.4138	4.59496	10.867	si:ch211-117n7.6
ENSDARG00000056923	0.263181	0.187321	0.999894	260.342	266.485	234.757	285.518	313.376	314.056	dbr1
ENSDARG00000077054	-0.482918	0.187324	0.999894	70.4793	51.2204	68.5978	47.1725	53.3016	34.7744	fam198b
ENSDARG00000003311	-0.428813	0.18736	0.999894	350.958	582.113	956.559	441.932	552.314	411.86	pank2
ENSDARG00000062147	-0.602945	0.187533	0.999894	92.0546	33.2241	50.3051	45.9311	31.2457	36.9478	otc
ENSDARG00000006491	-0.519961	0.187538	0.999894	113.63	94.1348	238.568	85.6553	138.768	86.936	agpat9l
ENSDARG00000004023	0.260252	0.187557	0.999894	1087.4	1261.13	869.668	1354.35	1194.69	1306.21	isl1
ENSDARG00000005139	0.293786	0.187592	0.999894	409.931	286.558	331.556	468.001	365.759	422.727	hhatlb
ENSDARG00000087911	-0.376124	0.187819	0.999894	291.986	362.696	592.228	350.069	274.779	339.051	psme4a
ENSDARG00000024116	-0.351509	0.187958	0.999894	171.164	220.802	266.769	166.345	205.854	145.618	vamp8
ENSDARG00000098451	-0.634436	0.18797	0.999894	57.5341	48.4518	160.062	49.6552	75.3574	46.7281	tmem56a
ENSDARG00000104676	-0.318956	0.188093	0.999894	227.26	222.186	261.434	151.448	192.069	226.034	prkd2
ENSDARG00000069563	-0.97389	0.188353	0.999894	15.8219	10.3825	23.6281	11.1724	3.67597	10.867	zgc:153151
ENSDARG00000011466	-0.525083	0.18851	0.999894	76.2327	87.2132	51.8295	55.8621	31.2457	63.0286	afg1la
ENSDARG00000045200	0.329501	0.188517	0.999894	105	103.825	103.659	140.276	128.659	123.884	dusp19b
ENSDARG00000054748	-0.854382	0.188524	0.999894	23.0137	13.8434	62.5002	11.1724	22.0558	21.734	cuedc1b
ENSDARG00000096853	-0.749313	0.188639	0.999894	38.8355	21.4572	22.8659	9.93105	14.7039	23.9074	BX572077.1
ENSDARG00000020114	-0.591277	0.188748	0.999894	66.1643	50.5283	149.391	45.9311	75.3574	55.4217	slc20a1a
ENSDARG00000070914	-0.2579	0.188748	0.999894	1377.94	1817.63	2042.69	1507.04	1424.44	1454.01	dusp6
ENSDARG00000052000	-0.27942	0.188966	0.999894	327.945	257.486	328.507	259.449	250.885	241.248	cav2
ENSDARG00000078441	0.289516	0.188969	0.999894	251.712	362.696	344.514	402.207	359.326	416.206	ppip5k2
ENSDARG00000061242	-0.283304	0.18906	0.999894	366.78	341.931	452.746	327.725	280.293	347.744	tuft1a
ENSDARG00000003257	-0.323921	0.189117	0.999894	149.589	185.501	178.354	119.173	151.634	140.184	zgc:101559
ENSDARG00000069904	-0.818931	0.189149	0.999894	11.5068	21.4572	33.5367	11.1724	11.9469	15.2138	CABZ01071903.1
ENSDARG00000045145	0.251927	0.189159	0.999894	313.561	368.926	317.837	391.035	385.058	417.293	shisa9a
ENSDARG00000077157	-0.404387	0.189185	0.999894	130.89	116.284	139.482	64.5518	118.55	107.583	synpo2b
ENSDARG00000052388	0.505984	0.189271	0.999894	27.3287	48.4518	45.7319	54.6208	52.3826	68.4621	pcgf5b
ENSDARG00000056618	-0.6413	0.189407	0.999894	67.6026	100.364	134.909	23.5862	109.36	60.8552	xk
ENSDARG00000094112	0.357103	0.189471	0.999894	106.438	87.9053	86.8906	108	134.173	115.19	slc22a21
ENSDARG00000014588	0.361993	0.18949	0.999894	244.52	355.082	236.281	391.035	256.399	430.333	adcy2b
ENSDARG00000075545	0.225864	0.189604	0.999894	1107.53	1304.74	1064.79	1336.97	1440.98	1289.91	si:dkey-89b17.4
ENSDARG00000067912	-0.386755	0.189712	0.999894	79.1094	100.364	98.3236	65.7932	71.6814	76.069	MAN1C1
ENSDARG00000018178	-0.329524	0.189738	0.999894	253.15	179.272	189.787	155.173	186.555	149.965	pgm2
ENSDARG00000004405	-0.68145	0.189921	0.999894	47.4657	20.765	38.1099	14.8966	22.0558	28.2542	snx10a
ENSDARG00000014059	-0.327618	0.19016	0.999894	149.589	141.202	160.824	122.897	132.335	104.323	cldn5b
ENSDARG00000103831	0.228467	0.190165	0.999894	704.793	871.44	741.619	912.415	913.478	893.268	ankrd13c
ENSDARG00000026540	-0.306437	0.190256	0.999894	284.794	238.798	199.696	181.242	197.583	203.213	ppp4r2a
ENSDARG00000075133	0.299828	0.190406	0.999894	1425.41	1491.62	1007.63	1872	1273.72	1685.47	adgrb1a
ENSDARG00000089838	0.335114	0.190428	0.999894	156.781	116.976	125.763	178.759	143.363	179.306	si:dkey-262k9.4
ENSDARG00000093111	0.460924	0.190432	0.999894	53.2191	61.603	38.1099	70.7587	61.5725	78.2424	si:ch211-209l18.2
ENSDARG00000040432	-0.389108	0.190451	0.999894	218.63	228.415	317.837	161.379	270.184	152.138	klf2b
ENSDARG00000063417	-0.270017	0.190502	0.999894	293.424	316.321	315.55	228.414	287.645	251.028	erf
ENSDARG00000100170	0.240882	0.190515	0.999894	2263.97	2186.56	1683.7	2482.76	2235.91	2527.67	pam
ENSDARG00000069313	0.265521	0.190681	0.999894	510.615	384.153	390.245	476.69	528.421	533.57	oxa1l
ENSDARG00000055554	0.796951	0.19081	0.999894	15.8219	10.3825	12.1952	13.6552	19.2988	32.601	wnt1
ENSDARG00000061992	-0.811172	0.19081	0.999894	28.7671	15.2277	28.2013	22.3449	9.18992	9.7803	dot1l
ENSDARG00000046148	-0.433522	0.190834	0.999894	109.315	75.4463	83.8418	49.6552	68.9244	78.2424	tnfaip8l2b
ENSDARG00000011797	-0.272481	0.190898	0.999894	422.876	357.851	358.995	348.828	323.485	269.502	fam46bb
ENSDARG00000016260	-0.228645	0.190932	0.999894	2489.79	2458.58	2647.11	1921.66	2511.61	2047.34	fxr2
ENSDARG00000098550	0.602539	0.190953	0.999894	15.8219	35.9927	52.5917	50.8966	59.7345	51.0749	NA
ENSDARG00000008859	-0.328524	0.190961	0.999894	506.3	780.766	883.388	485.38	671.783	573.778	mylipa
ENSDARG00000016301	0.37216	0.191209	0.999894	2089.93	1409.95	871.955	2014.76	1724.95	1912.59	zgc:65894
ENSDARG00000102171	-0.230742	0.19133	0.999894	606.985	728.161	718.753	582.208	578.965	592.252	fnip1
ENSDARG00000020054	0.442917	0.191357	0.999894	70.4793	72.6776	121.189	88.138	139.687	132.577	aox6
ENSDARG00000069498	-0.482266	0.191376	0.999894	70.4793	80.9837	71.6466	36	48.7066	74.9823	phkg1b
ENSDARG00000054032	0.360925	0.191558	0.999894	116.507	181.348	167.684	156.414	219.639	224.947	rab24
ENSDARG00000073858	0.421395	0.191892	0.999894	123.698	85.1367	98.3236	188.69	102.927	118.45	pex26
ENSDARG00000087869	-0.474637	0.191977	0.999894	74.7944	103.825	98.3236	45.9311	95.5752	57.5951	si:ch211-11k18.4
ENSDARG00000101910	0.451457	0.192102	0.999894	53.2191	56.0656	67.0734	86.8967	98.3322	56.5084	pcdh20
ENSDARG00000034368	0.239926	0.192146	0.999894	881.711	879.746	726.375	1091.17	942.886	903.048	hexb
ENSDARG00000001939	-0.294231	0.192291	0.999894	178.356	181.348	193.598	140.276	153.472	157.572	b3gat3
ENSDARG00000096554	0.434418	0.192339	0.999894	53.2191	61.603	60.9758	80.6897	60.6535	97.803	si:dkey-25o16.4
ENSDARG00000088881	-0.513934	0.192373	0.999894	116.507	103.133	214.94	70.7587	151.634	81.5025	si:dkeyp-69b9.3
ENSDARG00000004296	-0.501098	0.192405	0.999894	749.382	259.563	956.559	377.38	576.208	433.594	ambp
ENSDARG00000100606	-1.08501	0.192437	0.999894	8.63012	17.3042	100.61	12.4138	38.5977	8.6936	BX539336.1
ENSDARG00000079575	-0.471529	0.192481	0.999894	64.7259	162.659	131.86	94.3449	89.1423	78.2424	aff3
ENSDARG00000074583	0.325553	0.192507	0.999894	212.876	168.197	142.531	244.552	211.368	196.693	grid1a
ENSDARG00000019179	0.232038	0.192615	0.999894	591.163	581.421	522.868	713.794	669.026	607.466	lrit1a
ENSDARG00000043416	0.288463	0.192666	0.999894	217.191	195.191	192.836	279.311	243.533	215.167	tnfaip2a
ENSDARG00000053800	0.318845	0.192674	0.999894	224.383	348.161	266.007	369.931	293.159	387.952	si:ch211-276c2.4
ENSDARG00000035558	0.269389	0.192698	0.999894	684.656	521.203	464.179	679.035	661.674	666.147	gps2
ENSDARG00000059824	-0.599353	0.192894	0.999894	47.4657	50.5283	126.525	37.2414	62.4915	48.9015	soat2
ENSDARG00000099749	0.281849	0.192936	0.999894	415.684	410.456	346.8	474.207	390.572	560.737	ube2d2l
ENSDARG00000038905	0.212272	0.193017	0.999894	825.615	800.838	855.186	980.691	1000.78	893.268	hectd3
ENSDARG00000002463	-0.83549	0.193072	0.999894	28.7671	22.1494	33.5367	4.96552	28.4888	13.0404	arhgef37
ENSDARG00000055854	-0.323025	0.193137	0.999894	296.301	436.758	281.251	275.587	239.857	297.756	nr4a3
ENSDARG00000100508	0.303663	0.193194	0.999894	202.808	222.878	163.11	269.38	231.586	226.034	ubn2b
ENSDARG00000039997	-0.296081	0.193245	0.999894	556.643	511.512	659.301	451.863	577.127	377.085	ptp4a3
ENSDARG00000099911	-1.02865	0.193319	0.999894	25.8904	22.8415	71.6466	6.2069	46.8686	5.4335	lrrc8c
ENSDARG00000070028	-0.364876	0.193368	0.999894	145.274	222.878	240.855	191.173	146.12	139.098	tmem41aa
ENSDARG00000075215	-0.698805	0.193482	0.999894	28.7671	65.0638	76.982	18.6207	60.6535	26.0808	vezt
ENSDARG00000094780	-0.698015	0.193592	0.999894	31.6438	65.0638	103.659	23.5862	70.7624	29.3409	NA
ENSDARG00000094560	-0.953358	0.193764	0.999894	8.63012	16.612	16.7684	6.2069	9.18992	6.5202	BX005254.2
ENSDARG00000037560	-0.301588	0.193798	0.999894	199.931	256.102	245.428	177.517	216.882	176.045	mtm1
ENSDARG00000039729	0.219315	0.193883	0.999894	831.368	850.674	717.991	942.208	934.615	916.089	asap1b
ENSDARG00000103316	0.26914	0.194069	0.999894	763.766	708.78	512.197	804.415	808.713	774.817	si:ch211-212k18.5
ENSDARG00000069147	-0.751789	0.194095	0.999894	50.3424	29.0711	40.3965	7.44828	39.5167	22.8207	pex11b
ENSDARG00000095135	0.453423	0.194156	0.999894	89.1779	84.4445	54.8783	124.138	70.7624	117.364	si:ch73-266f23.1
ENSDARG00000068182	-0.494355	0.194171	0.999894	41.7123	54.6813	62.5002	43.4483	35.8407	34.7744	crb3b
ENSDARG00000004227	0.454429	0.194241	0.999894	43.1506	56.7578	60.9758	79.4484	87.3043	55.4217	pde3a
ENSDARG00000044136	0.443264	0.194287	0.999894	74.7944	94.827	155.488	127.862	189.312	127.144	rab3gap2
ENSDARG00000100712	-0.533771	0.194397	0.999894	35.9588	60.9108	80.793	47.1725	41.3547	35.8611	si:dkey-19b23.12
ENSDARG00000099781	-0.289215	0.194438	0.999894	228.698	194.499	237.044	183.724	168.176	187.999	NA
ENSDARG00000098631	-0.765954	0.194523	0.999894	34.5205	15.9199	41.9209	16.1379	26.6508	10.867	CABZ01044277.1
ENSDARG00000093452	0.631916	0.19456	0.999894	14.3835	20.0729	25.9147	26.069	34.0027	34.7744	BX511129.1
ENSDARG00000058042	-1.15534	0.194614	0.999894	21.5753	20.0729	6.85978	12.4138	0.918992	8.6936	kitlgb
ENSDARG00000053463	0.442606	0.194633	0.999894	61.8492	51.9126	42.6831	75.7242	76.2764	58.6818	poglut1
ENSDARG00000099933	0.501892	0.195281	0.999894	117.945	87.2132	47.2563	116.69	84.5473	153.225	ppa1a
ENSDARG00000079446	0.288487	0.195354	0.999894	385.479	304.554	259.91	399.725	352.893	403.166	FAM19A3
ENSDARG00000086881	-0.442119	0.195387	0.999894	451.643	579.345	832.32	685.242	264.67	424.9	ier2b
ENSDARG00000102555	-0.342478	0.195473	0.999894	276.164	249.18	388.721	235.862	289.483	195.606	si:dkey-33i11.9
ENSDARG00000101888	0.331052	0.195743	0.999894	188.424	218.725	143.293	242.069	196.664	254.288	OSCP1
ENSDARG00000059327	0.325466	0.195821	0.999894	359.588	348.853	228.659	438.207	321.647	412.946	gata2a
ENSDARG00000070358	-0.316136	0.196112	0.999894	257.465	287.25	187.501	194.897	200.34	192.346	smim12
ENSDARG00000051934	0.367883	0.196114	0.999894	76.2327	74.062	86.8906	95.5863	94.6562	116.277	kxd1
ENSDARG00000009087	-0.856664	0.196163	0.999894	20.1369	10.3825	34.2989	11.1724	14.7039	9.7803	cd74a
ENSDARG00000074465	0.247036	0.196185	0.999894	307.808	307.323	327.745	384.828	340.946	394.472	vps13c
ENSDARG00000069018	-0.711601	0.196264	0.999894	94.9313	69.909	373.477	58.3449	155.31	115.19	cyp7a1
ENSDARG00000077920	0.49437	0.196319	0.999894	81.9861	92.7505	45.7319	142.759	92.8182	74.9823	CSMD3 (1 of many)
ENSDARG00000042562	-1.00277	0.196509	0.999894	17.2602	11.0747	68.5978	4.96552	24.8128	18.4739	allc
ENSDARG00000057669	0.401251	0.196559	0.999894	94.9313	88.5975	131.86	99.3105	161.743	155.398	NA
ENSDARG00000078527	-0.639275	0.196578	0.999894	30.2054	38.7614	79.2686	28.5518	43.1926	23.9074	lingo4b
ENSDARG00000052604	-0.569531	0.196711	0.999894	27.3287	53.2969	60.2136	36	32.1647	28.2542	cpeb2
ENSDARG00000054746	-0.403119	0.196805	0.999894	76.2327	86.521	104.421	72.0001	74.4384	56.5084	uggt1
ENSDARG00000027424	0.384009	0.196916	0.999894	1032.74	726.776	422.258	1084.97	834.445	922.609	slc25a3a
ENSDARG00000060893	-1.13166	0.196979	0.999894	2.87671	26.9946	43.4453	4.96552	22.0558	6.5202	col8a2
ENSDARG00000057481	-0.654406	0.196999	0.999894	79.1094	166.812	243.903	54.6208	195.745	60.8552	RNF157
ENSDARG00000043963	-0.457798	0.19728	0.999894	56.0958	108.67	93.7504	62.069	73.5194	54.335	si:ch211-241j12.3
ENSDARG00000079110	0.354632	0.197286	0.999894	136.644	110.747	111.281	170.069	116.712	170.612	cluap1
ENSDARG00000012574	-0.279008	0.197297	0.999894	281.917	318.397	294.208	204.828	262.832	269.502	slkb
ENSDARG00000088689	-0.923049	0.19744	0.999894	30.2054	15.2277	41.1587	2.48276	22.9748	19.5606	si:ch211-201o1.1
ENSDARG00000042725	-0.368156	0.197452	0.999894	550.889	755.847	1091.47	794.484	491.661	575.951	cebpb
ENSDARG00000090557	-1.10425	0.19755	0.999894	12.9452	4.84518	31.2501	3.72414	9.18992	9.7803	MFAP4 (1 of many)
ENSDARG00000057633	-0.808262	0.197818	0.999894	12.9452	22.1494	26.6769	12.4138	15.6229	7.6069	cxcr4a
ENSDARG00000103259	-0.542153	0.197858	0.999894	46.0273	40.1457	77.7442	42.2069	40.4357	30.4276	opn4xb
ENSDARG00000011222	-0.963823	0.197929	0.999894	15.8219	22.1494	51.0673	2.48276	26.6508	16.3005	ccdc28b
ENSDARG00000070810	0.367436	0.197938	0.999894	155.342	117.669	105.946	202.345	133.254	151.051	ccka
ENSDARG00000058683	0.880284	0.197988	0.999894	7.19177	8.99818	7.62198	12.4138	17.4609	14.1271	pimr204
ENSDARG00000038475	-0.507163	0.197996	0.999894	340.89	152.277	400.916	156.414	320.728	149.965	acy1
ENSDARG00000058231	-0.447011	0.19801	0.999894	89.1779	149.508	195.885	125.379	79.0333	117.364	nt5c2b
ENSDARG00000089511	-0.70641	0.198126	0.999894	17.2602	27.6867	51.8295	21.1035	17.4609	21.734	si:ch73-78o10.1
ENSDARG00000063177	-0.383733	0.198237	0.999894	89.1779	95.5192	90.7016	76.9656	57.8965	77.1557	manf
ENSDARG00000078954	-0.847133	0.198275	0.999894	38.8355	55.3734	193.598	21.1035	109.36	29.3409	rxrba
ENSDARG00000028106	-0.308972	0.198426	0.999894	854.382	553.042	710.369	631.863	632.267	442.287	glrx
ENSDARG00000079679	-0.493092	0.1985	0.999894	70.4793	69.2168	69.36	73.2415	34.0027	42.3813	cep112
ENSDARG00000017427	0.294232	0.198525	0.999894	381.164	348.853	277.44	477.932	340.946	415.12	phf20l1
ENSDARG00000079805	-0.980608	0.198623	0.999894	17.2602	13.1512	79.2686	14.8966	33.0837	7.6069	tagln3a
ENSDARG00000087765	0.29839	0.198762	0.999894	10577.7	6527.84	6164.66	10106.1	9648.5	8854.44	crygm2d10
ENSDARG00000099705	-0.381438	0.198879	0.999894	99.2464	83.0602	95.2748	73.2415	78.1143	60.8552	foxred1
ENSDARG00000098526	0.340619	0.199123	0.999894	608.424	440.219	328.507	624.415	465.01	649.847	gpr75
ENSDARG00000104297	0.666611	0.199155	0.999894	20.1369	33.9162	15.244	38.4828	23.8938	48.9015	si:ch73-380l10.2
ENSDARG00000074902	0.635086	0.199156	0.999894	21.5753	26.9946	25.1525	59.5863	23.8938	32.601	nol4la
ENSDARG00000043474	0.215911	0.199179	0.999894	1838.22	2127.03	1677.6	2147.59	2155.96	2251.64	atp2b3a
ENSDARG00000045275	0.297704	0.199181	0.999894	228.698	205.574	163.11	233.38	263.751	233.641	klhl14
ENSDARG00000058248	-0.89465	0.199191	0.999894	17.2602	9.69035	27.4391	7.44828	12.8659	8.6936	si:dkeyp-77h1.4
ENSDARG00000100075	-0.528878	0.199215	0.999894	300.616	254.718	708.082	212.276	456.739	206.473	abcg2a
ENSDARG00000097247	-0.469216	0.199218	0.999894	115.068	62.9873	146.342	75.7242	88.2233	69.5488	BX322555.3
ENSDARG00000024598	0.287181	0.199234	0.999894	220.068	233.953	174.543	268.138	252.723	245.594	homezb
ENSDARG00000098122	-0.775644	0.199253	0.999894	30.2054	13.1512	24.3903	9.93105	14.7039	14.1271	BX005085.2
ENSDARG00000069946	-0.290417	0.19927	0.999894	384.04	461.676	502.289	428.276	383.22	293.409	itga6b
ENSDARG00000026387	-0.583324	0.199313	0.999894	44.589	45.6831	67.8356	19.8621	51.4636	33.6877	pip4p1b
ENSDARG00000069505	-0.606589	0.199421	0.999894	35.9588	30.4554	57.9271	18.6207	30.3267	32.601	CLDN4 (1 of many)
ENSDARG00000090428	-0.404285	0.199485	0.999894	10783.3	3844.3	9541.96	5937.52	5982.64	6339.81	ctrb1
ENSDARG00000071042	0.660647	0.199575	0.999894	15.8219	15.9199	22.8659	32.2759	20.2178	34.7744	cx28.8
ENSDARG00000104811	-0.730856	0.199619	0.999894	41.7123	20.765	29.7257	29.7931	14.7039	10.867	cyp2aa2
ENSDARG00000091398	-0.790917	0.199659	0.999894	25.8904	24.2259	59.4514	11.1724	37.6787	14.1271	NA
ENSDARG00000029718	-0.610075	0.199734	0.999894	38.8355	34.6084	84.604	33.5173	43.1926	27.1675	p2rx3b
ENSDARG00000075622	-0.487637	0.199809	0.999894	57.5341	71.9855	60.2136	52.138	54.2205	29.3409	zgc:174938
ENSDARG00000103284	-1.17183	0.19982	0.999894	2.87671	8.99818	35.8233	8.68967	6.43295	6.5202	CABZ01110881.1
ENSDARG00000041747	-0.604657	0.199955	0.999894	56.0958	76.1385	154.726	36	97.4132	55.4217	sspn
ENSDARG00000036588	-0.325757	0.200031	0.999894	510.615	615.337	961.132	556.139	539.448	572.691	mhc1zba
ENSDARG00000062053	0.328169	0.200133	0.999894	438.698	361.312	253.812	511.449	370.354	437.94	kif1bp
ENSDARG00000104831	0.592861	0.200162	0.999894	27.3287	38.7614	25.1525	69.5173	34.9217	34.7744	si:rp71-15i12.1
ENSDARG00000024651	0.375566	0.200276	0.999894	135.205	216.649	197.409	314.069	181.041	222.774	snrpa1
ENSDARG00000023886	0.374621	0.200307	0.999894	94.9313	158.506	189.787	182.483	207.692	189.086	cacna2d4b
ENSDARG00000061165	-1.13769	0.20043	0.999894	5.75341	8.30602	43.4453	4.96552	14.7039	6.5202	slc6a4a
ENSDARG00000023498	-0.552124	0.200516	0.999894	30.2054	51.9126	47.2563	36	27.5698	26.0808	gmppab
ENSDARG00000100536	0.273714	0.200526	0.999894	396.986	375.847	281.251	402.207	419.06	449.894	nkrf
ENSDARG00000078768	-0.376506	0.200547	0.999894	162.534	112.131	190.55	114.207	105.684	138.011	abhd15a
ENSDARG00000032617	-0.328617	0.200643	0.999894	257.465	221.494	371.953	224.69	216.882	236.901	fgfrl1a
ENSDARG00000039863	-0.740603	0.200821	0.999894	17.2602	35.3006	49.5429	9.93105	27.5698	23.9074	lifrb
ENSDARG00000055270	0.348205	0.200893	0.999894	87.7396	100.364	92.9882	140.276	107.522	111.93	si:ch1073-358c10.1
ENSDARG00000039063	-0.572997	0.200905	0.999894	31.6438	50.5283	46.4941	38.4828	20.2178	29.3409	CR847936.1
ENSDARG00000057707	0.427897	0.200925	0.999894	107.877	65.756	100.61	100.552	102.008	164.092	zgc:66443
ENSDARG00000070012	-0.584952	0.201007	0.999894	31.6438	62.2951	36.5855	31.0345	34.0027	22.8207	sesn2
ENSDARG00000035595	0.460947	0.201092	0.999894	34.5205	47.0674	62.5002	65.7932	63.4105	71.7222	ficd
ENSDARG00000071095	-0.415813	0.201203	0.999894	133.767	232.568	322.41	198.621	171.852	148.878	abi3bpb
ENSDARG00000020600	-1.28296	0.201223	0.999894	12.9452	4.15301	26.6769	3.72414	12.8659	1.0867	rnf144aa
ENSDARG00000017860	0.376613	0.20123	0.999894	66.1643	69.909	68.5978	90.6208	78.1143	97.803	rgs5b
ENSDARG00000078986	0.329618	0.201294	0.999894	145.274	146.74	180.641	183.724	167.257	244.508	mplkip
ENSDARG00000029493	-0.665334	0.201297	0.999894	28.7671	24.918	41.9209	17.3793	28.4888	14.1271	f9b
ENSDARG00000055592	0.587274	0.201374	0.999894	37.3972	38.7614	32.7745	60.8277	76.2764	26.0808	capn2b
ENSDARG00000068220	-0.939579	0.201403	0.999894	27.3287	9.69035	75.4576	12.4138	34.0027	11.9537	mbl2
ENSDARG00000040087	0.340296	0.201458	0.999894	453.081	298.324	269.056	434.483	342.784	509.663	epb41l4a
ENSDARG00000028664	0.44854	0.201546	0.999894	46.0273	38.7614	44.9697	52.138	66.1674	57.5951	ahsa1a
ENSDARG00000014008	0.260367	0.201627	0.999894	412.807	373.771	316.312	470.483	453.063	394.472	cwc22
ENSDARG00000070600	-0.235652	0.201814	0.999894	503.424	486.594	572.411	418.345	470.524	437.94	DYRK3
ENSDARG00000012341	-0.633385	0.202213	0.999894	60.4108	77.5228	121.189	38.4828	101.089	27.1675	capn9
ENSDARG00000079295	-0.579554	0.202264	0.999894	37.3972	60.2186	108.994	36	60.6535	42.3813	cacna1bb
ENSDARG00000058108	-0.535533	0.202418	0.999894	44.589	44.9909	73.171	26.069	45.9496	40.2079	eps8l2
ENSDARG00000014599	-0.408068	0.2025	0.999894	73.356	75.4463	80.0308	47.1725	66.1674	58.6818	slc5a6b
ENSDARG00000014825	0.227351	0.202536	0.999894	881.711	825.756	717.991	1015.45	871.205	950.863	si:dkeyp-69b9.6
ENSDARG00000099448	-0.393826	0.202579	0.999894	169.726	140.51	161.586	120.414	158.986	78.2424	sh3d21
ENSDARG00000090963	0.279155	0.202752	0.999894	907.601	746.849	620.429	1062.62	771.035	923.695	atp6ap1lb
ENSDARG00000017657	0.751572	0.202928	0.999894	8.63012	29.0711	14.4818	22.3449	41.3547	26.0808	zgc:112163
ENSDARG00000068370	0.474887	0.20297	0.999894	441.575	286.558	170.732	557.38	239.857	448.807	ralgps1
ENSDARG00000089146	0.57026	0.203089	0.999894	58.9725	43.6066	30.4879	99.3105	39.5167	57.5951	NA
ENSDARG00000033447	0.297053	0.203099	0.999894	1037.05	931.658	592.228	1081.24	1020.08	1041.06	nxph1
ENSDARG00000092813	-0.377589	0.203107	0.999894	235.89	341.239	244.666	146.483	285.807	199.953	fndc7rs4
ENSDARG00000059125	-0.364501	0.203157	0.999894	116.507	166.12	153.202	86.8967	128.659	123.884	prkacbb
ENSDARG00000044569	0.258748	0.20323	0.999894	1370.75	950.347	1017.53	1240.14	1461.2	1285.57	cldn19
ENSDARG00000008575	-0.533183	0.203304	0.999894	83.4245	89.9818	167.684	55.8621	123.145	56.5084	lyst
ENSDARG00000098441	0.457754	0.203306	0.999894	61.8492	87.9053	49.5429	100.552	66.1674	108.67	nars2
ENSDARG00000075592	-0.63138	0.203435	0.999894	37.3972	21.4572	41.9209	26.069	19.2988	19.5606	tnfaip8l2a
ENSDARG00000007369	0.268684	0.20346	0.999894	188.424	184.809	182.165	212.276	235.262	220.6	tcf7l1b
ENSDARG00000039959	0.745865	0.203462	0.999894	5.75341	23.5337	22.8659	37.2414	22.9748	30.4276	gdnfa
ENSDARG00000024920	0.254858	0.203482	0.999894	280.479	289.326	304.879	304.138	365.759	373.825	tmem136a
ENSDARG00000021566	0.733735	0.203497	0.999894	5.75341	22.1494	23.6281	27.3104	27.5698	33.6877	OTOP1
ENSDARG00000021735	-0.423573	0.203652	0.999894	107.877	209.035	261.434	135.311	131.416	167.352	cacna1ba
ENSDARG00000094210	-0.266468	0.203705	0.999894	955.067	842.368	657.015	758.484	612.968	667.234	zgc:109934
ENSDARG00000035821	0.251388	0.203734	0.999894	776.711	860.365	605.185	931.036	893.261	844.366	si:ch211-173p18.3
ENSDARG00000044601	-0.23173	0.203777	0.999894	4304.99	4242.3	4410.84	3143.18	4398.3	3491.57	rtn4a
ENSDARG00000006545	0.359797	0.203834	0.999894	112.192	107.286	98.3236	152.69	101.089	154.311	rgp1
ENSDARG00000059349	-0.322227	0.203848	0.999894	680.341	546.813	788.113	412.138	703.029	494.449	homer2
ENSDARG00000011549	-0.864814	0.203907	0.999894	20.1369	15.2277	14.4818	13.6552	8.27093	5.4335	c1ql4a
ENSDARG00000087954	-0.558962	0.203923	0.999894	70.4793	96.9035	176.068	55.8621	123.145	54.335	rac1b
ENSDARG00000016742	0.278542	0.204007	0.999894	212.876	193.115	171.495	218.483	231.586	247.768	rgs7bpb
ENSDARG00000032161	0.262618	0.20404	0.999894	589.725	566.886	416.922	674.07	610.211	600.945	srgap2
ENSDARG00000024141	-0.277401	0.204102	0.999894	1037.05	682.478	914.638	667.863	825.255	675.928	cav3
ENSDARG00000010965	-0.250743	0.204109	0.999894	2709.86	2202.48	2558.7	1687.04	2411.44	2176.66	psma8
ENSDARG00000086310	0.643866	0.204148	0.999894	27.3287	15.2277	16.0062	24.8276	28.4888	35.8611	cabcoco1
ENSDARG00000051899	-0.598271	0.204243	0.999894	64.7259	58.1421	68.5978	75.7242	25.7318	26.0808	exoc3l1
ENSDARG00000104841	-0.556282	0.204363	0.999894	41.7123	48.4518	48.0185	47.1725	22.9748	24.9941	CABZ01015475.1
ENSDARG00000003203	-0.320442	0.204379	0.999894	703.355	907.432	1359.76	842.898	775.63	763.95	rhcga
ENSDARG00000091253	-0.296626	0.204422	0.999894	415.684	329.472	448.935	260.69	377.706	331.444	smyd1b
ENSDARG00000078650	0.59594	0.204504	0.999894	21.5753	19.3807	21.3415	33.5173	24.8128	35.8611	kcna4
ENSDARG00000097289	-0.516895	0.204627	0.999894	40.2739	40.1457	44.9697	33.5173	29.4078	24.9941	BX629344.1
ENSDARG00000088709	0.298357	0.204651	0.999894	136.644	157.814	153.964	161.379	190.231	201.04	tnfaip8l3
ENSDARG00000058799	-0.377005	0.204657	0.999894	126.575	94.827	112.805	72.0001	103.846	79.3291	mybpha
ENSDARG00000079847	-0.423754	0.204664	0.999894	169.726	175.811	147.866	68.2759	166.338	131.491	zgc:194578
ENSDARG00000099695	0.276758	0.204681	0.999894	1753.35	1311.66	1202.75	1410.21	1956.53	1796.32	si:dkey-61n16.5
ENSDARG00000079009	-0.357468	0.205027	0.999894	271.849	213.88	357.471	172.552	275.698	208.647	abca1b
ENSDARG00000090886	0.829562	0.205075	0.999894	7.19177	17.9964	15.244	9.93105	28.4888	34.7744	zmp:0000001301
ENSDARG00000101271	-0.697715	0.205141	0.999894	24.452	29.0711	18.2928	17.3793	11.9469	15.2138	si:ch211-227n13.3
ENSDARG00000031044	-0.370006	0.205206	0.999894	214.315	373.079	347.562	284.276	173.69	269.502	lipg
ENSDARG00000021208	-0.680955	0.205286	0.999894	74.7944	20.0729	87.6528	36	48.7066	28.2542	serpind1
ENSDARG00000058647	0.776377	0.205311	0.999894	20.1369	11.7669	14.4818	22.3449	42.2736	13.0404	hck
ENSDARG00000069089	0.663553	0.205374	0.999894	15.8219	20.0729	12.9574	31.0345	22.9748	23.9074	agrp
ENSDARG00000002165	-0.356115	0.205397	0.999894	204.246	129.435	142.531	140.276	118.55	110.843	psme1
ENSDARG00000103690	0.293628	0.205472	0.999894	139.52	135.665	132.622	160.138	159.905	179.306	vipas39
ENSDARG00000100467	-0.50732	0.205484	0.999894	46.0273	62.2951	84.604	39.7242	60.6535	35.8611	fkrp
ENSDARG00000091349	0.361314	0.205532	0.999894	286.232	249.18	158.537	346.345	228.829	314.056	plekhd1
ENSDARG00000003475	-0.580289	0.205551	0.999894	48.904	31.1476	51.0673	19.8621	39.5167	27.1675	sult1st5
ENSDARG00000011049	-0.645724	0.205578	0.999894	24.452	32.5319	42.6831	13.6552	29.4078	20.6473	slc17a9b
[truncated: 17,252 more rows]

## Sheet: 10 µg L PFNA DEG
ID	log2FoldChange	pvalue	padj	D2	D3	D4	H1	H2	H3	Gene.name
ENSDARG00000100145	1.50437	2.82e-12	5.24e-08	208.976	301.104	311.339	855.153	768.265	722.38	CABZ01092282.1
ENSDARG00000009796	1.81723	1.64e-10	1.52e-06	89.7942	132.611	201.605	500.775	576.199	432.89	klc1a
ENSDARG00000086374	1.74322	6.97e-09	4.32e-05	66.9375	65.5253	39.1301	204.954	159.893	204.346	isg15
ENSDARG00000045087	1.64519	1.42e-08	6.6e-05	112.651	109.209	209.261	406.879	551.825	397.04	cdk5r1b
ENSDARG00000069420	1.74263	4.15e-08	0.000154283	34.2851	56.1645	84.2147	202.935	205.716	188.213	trim23
ENSDARG00000060018	1.30665	9.86e-08	0.000290672	115.916	116.229	164.176	311.974	375.358	297.556	si:ch1073-44g3.1
ENSDARG00000036593	1.12059	1.09e-07	0.000290672	207.343	237.919	258.599	454.332	588.873	492.939	kdm2ba
ENSDARG00000015025	2.08408	1.5e-07	0.000341211	21.2241	26.5221	61.2471	134.28	203.766	133.542	l1camb
ENSDARG00000101008	1.37375	1.65e-07	0.000341211	81.6311	123.25	141.209	282.695	349.034	276.046	soul4
ENSDARG00000062449	1.71989	1.99e-07	0.000369551	93.0595	117.009	250.943	496.736	611.297	422.135	xpr1a
ENSDARG00000099221	1.62315	2.32e-07	0.000392393	42.4482	96.7278	111.436	255.435	280.787	250.951	ppp2r2bb
ENSDARG00000079182	1.76864	2.83e-07	0.000438967	37.5503	56.1645	86.7667	186.781	277.862	160.429	NA
ENSDARG00000092033	-0.966481	3.81e-07	0.000544362	2685.66	2231.76	2019.45	1191.36	1037.35	1318.39	si:dkey-239h2.3
ENSDARG00000043835	2.11097	7.29e-07	0.000920239	24.4893	25.7421	61.2471	147.405	240.814	100.38	rab3ab
ENSDARG00000032083	0.955754	7.43e-07	0.000920239	323.259	332.307	375.138	705.729	709.768	587.045	dpysl2b
ENSDARG00000057074	-1.2425	9.85e-07	0.00114357	1268.55	1333.91	766.439	531.063	367.558	524.308	rpgrb
ENSDARG00000076434	1.69083	1.39e-06	0.001514	40.8156	28.0823	40.8314	87.8375	149.168	113.824	ARHGAP22
ENSDARG00000086034	1.6399	1.58e-06	0.00160983	62.0396	82.6867	165.878	297.84	412.406	267.98	nectin1b
ENSDARG00000040430	1.75609	1.65e-06	0.00160983	42.4482	57.7247	137.806	246.349	300.286	267.98	nptxra
ENSDARG00000062024	1.82674	1.73e-06	0.00160983	66.9375	119.35	262.001	482.601	698.068	423.031	kif1ab
ENSDARG00000056105	1.28121	2.41e-06	0.00212851	70.2027	82.6867	110.585	197.887	249.589	198.968	syt11b
ENSDARG00000062208	1.83638	3.7e-06	0.00312584	32.6524	24.182	57.8445	113.078	193.041	105.758	prrt1
ENSDARG00000029761	1.01948	3.92e-06	0.00316554	195.915	281.603	279.865	528.034	557.675	459.778	mpp6b
ENSDARG00000044053	1.43049	4.16e-06	0.00322103	437.543	494.56	1076.08	1668.91	2244.35	1509.29	vsnl1b
ENSDARG00000089986	1.37215	4.55e-06	0.00338172	140.405	145.092	303.683	468.467	583.998	480.391	NA
ENSDARG00000103748	-1.27496	4.81e-06	0.00343958	489.787	620.93	310.489	174.665	177.442	234.818	ovca2
ENSDARG00000098850	2.16286	5.51e-06	0.00377948	11.4284	7.80063	22.9677	69.6642	61.4222	60.0489	NA
ENSDARG00000077002	1.67459	5.69e-06	0.00377948	27.7546	39.7832	78.2602	180.723	164.767	129.06	igsf3
ENSDARG00000102315	1.49164	6.21e-06	0.00387805	31.0198	65.5253	68.903	158.511	183.292	134.438	NA
ENSDARG00000023472	0.875132	6.56e-06	0.00387805	409.788	490.66	407.463	852.124	697.093	853.232	ctnnb2
ENSDARG00000059581	1.43308	6.69e-06	0.00387805	44.0808	75.6661	105.481	187.79	241.789	189.109	mbd5
ENSDARG00000023532	-1.27247	6.77e-06	0.00387805	3642.38	4603.15	1846.77	1497.28	1225.52	1454.62	pinx1
ENSDARG00000055868	-0.87398	6.89e-06	0.00387805	5772.95	5947.2	4102.7	2830.99	2715.25	3085.8	rsl1d1
ENSDARG00000031618	1.58076	7.52e-06	0.00406547	24.4893	44.4636	64.6497	135.29	155.018	119.202	unm_sa1261
ENSDARG00000096249	1.59881	7.77e-06	0.00406547	45.7134	70.2057	119.942	230.195	322.71	171.184	ap1m1
ENSDARG00000075397	1.56925	7.88e-06	0.00406547	37.5503	43.6835	95.2732	175.675	188.166	167.599	cipca
ENSDARG00000073856	1.28748	8.34e-06	0.00419096	81.6311	126.37	152.267	261.493	378.283	249.158	NA
ENSDARG00000087981	1.04714	9.5e-06	0.00464746	1167.32	902.533	1531.18	2601.81	2880.02	1960.1	slc6a11b
ENSDARG00000057408	1.64688	1.05e-05	0.00491666	29.3872	23.4019	56.1432	107.02	116.995	120.098	CABZ01067232.1
ENSDARG00000013863	-1.23059	1.06e-05	0.00491666	2377.1	3099.19	1246.21	952.077	953.507	958.99	fam133b
ENSDARG00000079912	1.47754	1.13e-05	0.00511428	39.1829	42.9035	68.903	120.146	181.342	123.683	rapgefl1
ENSDARG00000103682	-0.959494	1.23e-05	0.00522392	858.759	733.259	733.264	403.85	306.136	483.976	si:dkey-23i12.5
ENSDARG00000092527	-1.73751	1.25e-05	0.00522392	324.892	270.682	107.182	100.963	54.5975	54.6714	BX663522.1
ENSDARG00000009281	1.16553	1.26e-05	0.00522392	125.712	176.294	235.631	370.533	486.503	358.501	dnm1b
ENSDARG00000099256	1.30841	1.27e-05	0.00522392	228.567	532.003	632.886	1151.98	1191.4	1123	pum1
ENSDARG00000105273	-0.760796	1.4e-05	0.00565537	1229.36	1425.96	1336.38	720.873	772.165	863.987	FP074902.2
ENSDARG00000018066	2.22139	1.6e-05	0.0063368	8.16311	8.58069	14.4611	42.4043	67.2719	38.5389	ptchd1
ENSDARG00000095715	-0.868918	1.68e-05	0.00651117	659.579	659.153	526.555	305.917	327.585	375.53	BX465834.1
ENSDARG00000074921	1.24571	1.96e-05	0.00723946	208.976	147.432	308.787	465.438	673.694	439.164	fam117ba
ENSDARG00000017790	1.02773	1.96e-05	0.00723946	122.447	138.071	175.235	315.003	321.735	257.224	chrnb2b
ENSDARG00000017780	-0.790638	1.99e-05	0.00723946	574.683	550.724	518.899	297.84	322.71	328.925	rorcb
ENSDARG00000021869	1.42271	2.1e-05	0.00748989	45.7134	68.6455	120.793	184.762	239.839	215.101	rcan2
ENSDARG00000075393	1.04418	2.15e-05	0.00753399	434.277	528.103	816.628	1177.22	1380.54	1120.32	spock2
ENSDARG00000061490	-1.17624	2.55e-05	0.00878918	2713.42	3892.51	1607.74	1108.57	1126.07	1399.95	u2surp
ENSDARG00000059908	-0.993843	2.72e-05	0.00917882	2155.06	2704.48	1529.48	1025.78	918.408	1263.72	si:ch211-217k17.7
ENSDARG00000089856	1.2061	2.93e-05	0.00960813	168.16	189.555	344.515	465.438	663.945	498.316	cita
ENSDARG00000010002	1.72517	2.95e-05	0.00960813	27.7546	52.2642	127.598	250.387	254.463	192.694	gna11a
ENSDARG00000078136	1.92265	3.04e-05	0.00973395	11.4284	30.4225	57.8445	127.213	176.467	85.144	wdr47a
ENSDARG00000056642	0.9484	3.41e-05	0.0107555	148.569	165.373	178.637	334.186	355.859	264.395	hdac9b
ENSDARG00000067999	1.07702	3.6e-05	0.0109681	68.5701	81.9066	96.9745	172.646	180.367	173.873	CABZ01084793.1
ENSDARG00000059097	-0.935718	3.6e-05	0.0109681	1779.56	1803.51	1188.36	679.478	845.286	967.953	nktr
ENSDARG00000055255	1.66314	4.01e-05	0.0119074	17.9588	36.663	56.1432	103.991	161.843	94.1065	pitpnm3
ENSDARG00000015174	1.15239	4.08e-05	0.0119074	426.114	554.625	936.57	1349.87	1743.22	1178.57	atp6v0a1b
ENSDARG00000018061	-0.97357	4.11e-05	0.0119074	625.294	769.922	464.457	346.302	271.038	329.821	neil1
ENSDARG00000079624	1.58524	4.18e-05	0.0119074	21.2241	37.443	66.351	115.097	155.993	112.928	amer1
ENSDARG00000061255	1.3993	4.23e-05	0.0119074	57.1418	64.7452	127.598	173.656	284.687	206.138	dusp3a
ENSDARG00000090164	1.72746	4.45e-05	0.0123119	22.8567	14.8212	34.8768	89.8567	91.6458	59.1527	si:ch73-362m14.2
ENSDARG00000042974	1.37763	4.62e-05	0.0123119	267.75	461.797	914.453	1399.34	1637.93	1246.69	sypa
ENSDARG00000005853	1.96917	4.67e-05	0.0123119	17.9588	24.182	92.7213	157.502	239.839	139.815	slc25a6
ENSDARG00000031222	1.14061	4.67e-05	0.0123119	97.9573	109.209	152.267	208.993	336.36	251.847	lhx2b
ENSDARG00000093185	1.0217	4.7e-05	0.0123119	89.7942	113.889	133.553	241.301	243.739	206.138	GUCY1A2
ENSDARG00000062347	1.64354	4.86e-05	0.0125499	32.6524	35.8829	107.182	174.665	211.565	170.288	mtus2a
ENSDARG00000086756	1.37638	4.99e-05	0.0125819	104.488	121.69	267.956	407.889	546.95	336.095	RGS9BP
ENSDARG00000013581	2.10355	5.02e-05	0.0125819	4.89787	9.36076	16.1624	43.4139	46.7979	46.6051	NA
ENSDARG00000059773	1.15713	5.08e-05	0.0125819	102.855	124.81	176.085	257.455	393.882	255.432	si:ch211-278a6.1
ENSDARG00000068966	-0.839941	5.26e-05	0.0128602	355.912	422.014	421.924	237.262	198.891	235.714	si:ch211-261n11.7
ENSDARG00000036687	1.01905	5.49e-05	0.0131716	177.956	303.445	347.917	574.477	584.973	533.27	bcl9
ENSDARG00000063711	1.46568	5.6e-05	0.0131716	47.346	102.968	182.891	293.801	336.36	302.037	trim3a
ENSDARG00000060297	0.937002	5.7e-05	0.0131716	169.793	205.157	250.943	349.331	460.179	395.247	arhgap35b
ENSDARG00000037059	0.840636	5.76e-05	0.0131716	310.198	350.248	399.807	642.122	724.392	537.752	slc44a2
ENSDARG00000075972	-1.3363	5.86e-05	0.0131716	357.544	310.465	162.475	147.405	83.8462	96.7953	csrnp2
ENSDARG00000059900	1.32731	5.87e-05	0.0131716	55.5091	60.8449	113.137	175.675	243.739	162.222	tbc1d9
ENSDARG00000003631	1.05064	5.88e-05	0.0131716	122.447	132.611	212.663	311.974	351.959	311	clockb
ENSDARG00000102204	1.05081	6.46e-05	0.0141613	156.732	175.514	241.586	298.849	483.578	411.38	jph3
ENSDARG00000059815	-0.876257	6.48e-05	0.0141613	579.581	709.857	491.678	278.657	355.859	336.095	oaz2b
ENSDARG00000098670	0.808176	6.66e-05	0.0143889	644.886	925.935	962.09	1419.53	1451.71	1574.72	map4k4
ENSDARG00000102125	1.16916	6.95e-05	0.0145616	120.814	74.106	148.014	221.108	300.286	247.366	iqsec2a
ENSDARG00000056080	1.43655	6.98e-05	0.0145616	44.0808	25.7421	54.4418	119.136	125.769	89.6253	si:dkey-191g9.5
ENSDARG00000099685	0.863557	7.04e-05	0.0145616	199.18	181.755	235.631	338.225	411.431	372.841	gnb5a
ENSDARG00000044381	0.841782	7.43e-05	0.0145616	212.241	264.441	290.073	414.956	498.202	467.844	siah2l
ENSDARG00000063157	1.86726	7.44e-05	0.0145616	27.7546	33.5427	113.988	155.482	332.46	159.533	mapk8ip2
ENSDARG00000051981	1.82982	7.47e-05	0.0145616	14.6936	26.5221	59.5458	136.3	157.943	72.5965	STX3
ENSDARG00000001127	1.60461	7.5e-05	0.0145616	40.8156	34.3228	95.2732	135.29	246.664	140.712	slc17a6a
ENSDARG00000055317	1.51691	7.55e-05	0.0145616	19.5915	35.1028	45.9353	80.7701	125.769	88.729	c1ql4b
ENSDARG00000094097	-0.96861	7.55e-05	0.0145616	390.197	407.193	328.352	202.935	141.369	230.337	CR936321.1
ENSDARG00000012468	1.87765	7.55e-05	0.0145616	11.4284	15.6013	43.3833	81.7797	114.07	69.9077	aacs
ENSDARG00000101073	1.54523	7.6e-05	0.0145616	27.7546	19.5016	21.2663	58.5583	72.1467	65.4264	si:zfos-1011f11.2
ENSDARG00000030224	1.0662	7.92e-05	0.0150176	197.547	114.669	174.384	331.157	406.556	274.253	ppp2ca
ENSDARG00000102845	2.53771	8.01e-05	0.0150384	1.63262	5.46044	19.565	32.308	80.9213	50.1901	dclk2b
ENSDARG00000003293	1.67692	8.84e-05	0.0162703	26.122	30.4225	93.5719	151.444	198.891	137.127	sox9a
ENSDARG00000101891	1.24206	8.84e-05	0.0162703	111.018	213.737	312.19	418.995	592.773	506.383	arid1ab
ENSDARG00000035871	-0.672673	9.04e-05	0.0164609	43641.6	36578.7	33206.1	24626.8	24293	22234.2	rpl30
ENSDARG00000058221	1.34833	9.61e-05	0.0173402	26.122	50.7041	42.5327	116.107	107.245	87.8328	ugcg
ENSDARG00000020982	0.92709	9.84e-05	0.0175883	155.099	233.239	252.644	447.264	408.506	372.841	prickle2a
ENSDARG00000020178	1.31659	0.000103276	0.0182779	94.6921	85.0269	191.397	228.176	407.531	293.075	nova1
ENSDARG00000017007	1.4962	0.000104513	0.0183223	27.7546	33.5427	17.8637	69.6642	77.9964	75.2852	nr4a2a
ENSDARG00000092659	1.61699	0.00011068	0.019104	88.1616	88.9272	293.476	406.879	707.818	336.095	ppp3r1a
ENSDARG00000002758	-0.935888	0.000111028	0.019104	7547.61	6640.68	4012.53	3067.24	2764.97	3679.12	dedd1
ENSDARG00000039266	-1.07053	0.00011552	0.0196823	466.93	620.93	341.963	188.8	196.941	294.867	rbm25a
ENSDARG00000069855	-0.981233	0.000116507	0.0196823	2138.73	2224.74	1147.53	917.75	822.862	1049.51	pnisr
ENSDARG00000035133	-1.04582	0.000119229	0.0198561	4651.34	4901.14	2203.19	2027.33	1674.97	1990.58	pho
ENSDARG00000075819	1.56879	0.000120212	0.0198561	21.2241	53.8243	70.6043	112.069	210.59	119.202	arhgef2
ENSDARG00000061836	1.48769	0.000120741	0.0198561	27.7546	31.2025	62.0977	117.117	143.318	84.2477	nfixb
ENSDARG00000097179	-1.53276	0.000124187	0.0202435	86.529	97.5079	51.0392	25.2407	23.3989	32.2651	CR538726.1
ENSDARG00000087843	1.13661	0.000125949	0.0203523	42.4482	66.3054	67.2017	132.261	126.744	134.438	cntn1a
ENSDARG00000103139	3.268	0.000127171	NA	0	5.46044	1.70131	22.2118	40.9481	15.2363	LO017843.1
ENSDARG00000099931	1.37451	0.000128165	0.0203777	48.9787	39.7832	65.5003	82.7893	167.692	149.674	pcdh1g26
ENSDARG00000045483	1.61524	0.000128303	0.0203777	24.4893	46.0237	113.988	178.704	224.24	172.08	lrtm2a
ENSDARG00000071426	-1.05893	0.000130181	0.0203777	973.043	1259.02	592.055	550.246	374.383	431.097	lrrc59
ENSDARG00000099035	1.44424	0.000130493	0.0203777	21.2241	56.9446	73.1562	125.194	161.843	135.334	pcdh1g33
ENSDARG00000079276	1.63051	0.000133517	0.0206762	31.0198	72.5459	125.897	159.521	365.608	195.383	ube2ql1
ENSDARG00000042753	-2.56248	0.000147768	0.022694	35.9177	23.4019	25.5196	2.01925	4.87478	7.17002	cts12
ENSDARG00000053248	0.87029	0.000149315	0.0227436	151.834	148.212	145.462	249.378	318.81	245.573	inab
ENSDARG00000099371	-0.695094	0.000151455	0.022882	2083.23	2266.86	1655.37	1211.55	1223.57	1273.57	cygb1
ENSDARG00000088083	0.865172	0.000156166	0.0232181	181.221	220.758	276.463	394.764	386.082	461.57	sik3
ENSDARG00000103588	1.03817	0.000156349	0.0232181	86.529	131.831	132.702	230.195	299.311	198.968	prrt2
ENSDARG00000089486	1.31861	0.000157428	0.0232181	66.9375	109.989	199.053	266.541	405.582	275.15	cplx3b
ENSDARG00000078890	1.5577	0.000164137	0.0235391	37.5503	96.7278	187.995	285.724	415.331	259.017	wdfy3
ENSDARG00000039241	1.66642	0.000164652	0.0235391	34.2851	28.8623	98.6758	149.425	246.664	122.787	prkca
ENSDARG00000099783	1.18429	0.000165464	0.0235391	122.447	69.4256	135.254	259.474	302.236	178.354	pcdh2ac
ENSDARG00000070543	0.821401	0.000165742	0.0235391	199.18	212.177	254.346	359.427	451.404	369.256	grin2ab
ENSDARG00000055559	1.36518	0.000165938	0.0235391	35.9177	43.6835	82.5134	147.405	169.642	106.654	chrna6
ENSDARG00000007566	0.821175	0.000173529	0.0242637	207.343	236.359	284.118	389.716	487.478	414.069	appbp2
ENSDARG00000093088	-1.61714	0.000173657	0.0242637	115.916	87.3671	56.9938	43.4139	19.4991	21.5101	BX511310.1
ENSDARG00000044091	1.22997	0.000176544	0.024483	79.9985	175.514	244.988	360.437	453.354	371.945	pitpnab
ENSDARG00000040024	1.09313	0.000179414	0.0246427	112.651	63.1851	122.494	198.896	215.465	217.789	gpd1l
ENSDARG00000000086	1.23441	0.000180348	0.0246427	124.079	198.916	360.677	443.226	659.07	516.241	itsn1
ENSDARG00000007172	0.959795	0.000186625	0.0253048	142.038	163.033	228.826	313.994	420.206	310.103	plxna3
ENSDARG00000031681	0.79795	0.000187917	0.0253048	509.378	528.103	725.608	1040.92	1151.42	878.328	atp6v0b
ENSDARG00000001676	1.13917	0.00019036	0.0253876	223.669	177.074	364.08	470.486	770.215	446.334	gpm6bb
ENSDARG00000004111	-1.57361	0.000191264	0.0253876	78.3659	63.1851	42.5327	20.1925	19.4991	21.5101	esr1
ENSDARG00000004952	2.52503	0.00019418	0.0255918	6.53049	10.1408	16.1624	142.357	24.3739	26.8876	rsad2
ENSDARG00000060680	1.07385	0.000199455	0.0261019	163.262	168.494	299.43	362.456	566.449	405.106	si:ch73-127m5.1
ENSDARG00000004336	0.907441	0.000200977	0.0261172	97.9573	96.7278	113.137	180.723	209.615	188.213	exoc4
ENSDARG00000025891	1.00687	0.000202926	0.0261874	99.5899	103.748	127.598	184.762	284.687	198.072	shox
ENSDARG00000031075	1.79138	0.000208874	0.026769	8.16311	44.4636	73.1562	116.107	190.116	140.712	cadm1a
ENSDARG00000061963	-2.19268	0.000215912	0.0271849	37.5503	38.2231	21.2663	7.06738	7.79964	6.27377	vrtn
ENSDARG00000078416	0.785319	0.000217043	0.0271849	217.139	225.438	215.215	341.254	441.655	351.331	zeb2b
ENSDARG00000101081	1.3176	0.000217064	0.0271849	63.6723	74.886	171.832	252.407	317.836	210.619	ptprub
ENSDARG00000100588	-0.577102	0.000217971	0.0271849	22669	19145.9	19821.1	13835.9	13973.1	13502.9	rpl36
ENSDARG00000085822	-1.69298	0.000222625	0.0275803	97.9573	99.068	63.799	39.3754	9.74956	31.3688	dre-mir-2184
ENSDARG00000104434	1.64493	0.000227066	0.0278675	22.8567	11.7009	25.5196	68.6546	70.1968	46.6051	CABZ01048453.1
ENSDARG00000029952	1.10214	0.000228447	0.0278675	70.2027	141.971	162.475	265.532	302.236	247.366	ampd2b
ENSDARG00000037042	1.11003	0.000230524	0.0278675	45.7134	85.0269	74.0069	159.521	156.968	133.542	ddhd1b
ENSDARG00000028396	-1.20081	0.000230942	0.0278675	1619.56	3530.57	3510.65	1043.95	851.136	1874.06	fkbp5
ENSDARG00000007149	1.43911	0.000243399	0.0291812	42.4482	80.3465	181.189	261.493	311.986	260.81	l1cama
ENSDARG00000093205	-2.01074	0.000246344	0.029345	35.9177	28.8623	35.7275	7.06738	8.7746	8.96253	AL845362.1
ENSDARG00000089519	-1.23812	0.00025421	0.0300891	651.416	975.859	294.326	283.705	261.288	269.772	fbln7
ENSDARG00000060349	1.19116	0.000258815	0.0304402	50.6113	33.5427	49.3379	111.059	96.5206	94.1065	wasf1
ENSDARG00000074564	1.51467	0.000261829	0.030601	32.6524	23.4019	63.799	79.7605	149.168	115.617	fam57bb
ENSDARG00000105447	1.26366	0.000266234	0.0308324	55.5091	32.7626	61.2471	103.991	149.168	103.069	si:ch211-129p13.1
ENSDARG00000094043	-0.991141	0.000267127	0.0308324	968.145	1064.79	492.529	418.995	410.456	440.06	si:ch73-376l24.3
ENSDARG00000037260	-0.882681	0.000271928	0.0310901	323.259	266.782	214.365	138.319	144.293	151.467	toporsa
ENSDARG00000077749	1.20712	0.000272705	0.0310901	40.8156	44.4636	66.351	98.9434	145.268	109.343	usp54b
ENSDARG00000010680	-0.871053	0.000275589	0.0312272	917.534	828.427	570.789	340.244	492.353	431.994	gngt2a
ENSDARG00000075670	0.97512	0.000285686	0.0321752	194.282	234.799	392.151	577.506	564.499	480.391	rereb
ENSDARG00000069920	-0.722059	0.000289341	0.0322569	911.003	975.079	856.608	444.236	612.272	605.867	cox17
ENSDARG00000068289	-0.655536	0.000289883	0.0322569	4896.23	4341.05	3633.99	2717.91	2508.56	2941.5	eif3k
ENSDARG00000079307	-1.03981	0.000304569	0.0336893	212.241	378.331	314.742	129.232	120.894	191.798	si:dkey-205h13.1
ENSDARG00000073857	-1.0395	0.000308961	0.0339729	739.578	517.962	315.593	262.503	269.088	231.233	klf7a
ENSDARG00000032426	-1.29935	0.00031185	0.0340407	65.3049	114.669	79.1108	35.3369	34.1234	36.7464	COQ8A (1 of many)
ENSDARG00000011600	0.954785	0.000313241	0.0340407	81.6311	108.429	134.403	197.887	235.939	201.657	epha4b
ENSDARG00000063264	1.14368	0.000316428	0.0341871	53.8765	49.924	68.903	98.9434	159.893	123.683	pcdh9
ENSDARG00000053457	-0.623753	0.000319647	0.0343352	43391.8	34908.6	32732.3	24283.5	24839.9	22930.6	rpl23
ENSDARG00000096626	1.50448	0.000321654	0.0343523	14.6936	29.6424	20.4157	73.7027	60.4472	54.6714	CU914144.1
ENSDARG00000100795	-0.705406	0.000326963	0.0345388	558.357	560.085	675.419	391.735	327.585	381.804	timp4.3
ENSDARG00000040853	1.25765	0.000327118	0.0345388	27.7546	39.7832	58.6951	95.9145	115.045	96.7953	shoc2
ENSDARG00000035471	1.04018	0.000331081	0.0347598	58.7744	64.7452	78.2602	121.155	165.742	130.853	si:dkey-220k22.1
ENSDARG00000090642	2.17677	0.000341334	0.0356349	1.63262	10.9209	28.9222	66.6353	90.6709	39.4351	si:dkey-54n8.4
ENSDARG00000098788	1.80545	0.000345427	0.0358607	31.0198	9.36076	56.1432	79.7605	154.043	103.069	pcdh2g5
ENSDARG00000086169	1.55571	0.000350457	0.0361808	21.2241	44.4636	82.5134	131.251	213.515	99.484	sgk494b
ENSDARG00000086207	-1.00359	0.00035966	0.0368002	380.401	357.269	204.157	130.242	166.717	171.184	grin2da
ENSDARG00000012649	1.81801	0.000360417	0.0368002	6.53049	14.8212	34.8768	74.7123	80.9213	50.1901	gb:cr929477
ENSDARG00000100424	3.43586	0.000367516	NA	1.63262	0	4.25327	19.1829	33.1485	11.6513	si:ch73-233f7.8
ENSDARG00000078401	1.15364	0.000378392	0.03833	47.346	61.625	107.182	152.454	163.793	171.184	larp4aa
ENSDARG00000104826	0.921146	0.000380105	0.03833	97.9573	101.408	140.358	203.944	245.689	197.176	pcdh1gc5
ENSDARG00000090481	1.07177	0.000381588	0.03833	143.671	146.652	303.683	390.725	487.478	376.426	tusc5a
ENSDARG00000052164	-1.06038	0.000386431	0.0385005	272.648	224.658	138.657	92.8856	94.5707	115.617	znf507
ENSDARG00000061421	1.16138	0.000390468	0.0385005	35.9177	46.8038	48.4873	94.9049	117.97	84.2477	FQ311928.1
ENSDARG00000043509	-0.545221	0.000392119	0.0385005	40281.7	35286.2	38870.6	26861.1	26855.2	24705.2	rpl11
ENSDARG00000079286	1.04473	0.000392455	0.0385005	128.977	170.054	257.748	301.878	497.227	356.709	bcr
ENSDARG00000011696	3.16987	0.000393645	0.0385005	0	2.34019	5.95458	13.1251	54.5975	14.34	esrrgb
ENSDARG00000098955	1.36522	0.000397896	0.0385043	19.5915	56.1645	73.1562	123.174	130.644	139.815	ssh2b
ENSDARG00000074481	1.45887	0.000398283	0.0385043	31.0198	31.9826	85.0654	109.04	181.342	121.89	ulk1b
ENSDARG00000038742	-1.00003	0.0003999	0.0385043	173.058	212.957	146.312	78.7508	77.9964	109.343	RBP1 (1 of many)
ENSDARG00000038974	1.2904	0.000409596	0.0390426	40.8156	49.924	77.4095	125.194	194.991	95.899	DPYSL2 (1 of many)
ENSDARG00000063014	0.686476	0.000409692	0.0390426	442.441	521.862	539.315	784.48	921.333	719.691	dbpa
ENSDARG00000006413	-0.641631	0.000422295	0.0400383	13890.3	10867.8	10155.1	7860.95	7608.55	6905.63	rpl38
ENSDARG00000058444	-0.947555	0.000434231	0.040961	284.076	360.389	201.605	150.434	129.669	158.637	snx6
ENSDARG00000099004	1.32064	0.000439193	0.0412151	35.9177	30.4225	62.9484	98.9434	139.419	86.9365	CABZ01102170.1
ENSDARG00000014571	0.607815	0.000441361	0.0412151	1759.97	2216.16	1771.06	2959.21	2811.77	2992.59	ctnnb1
ENSDARG00000008255	0.82007	0.000450123	0.0418231	310.198	471.938	516.347	657.267	857.961	786.91	cnot6a
ENSDARG00000019223	-0.783	0.000475336	0.0439461	2504.44	2472.02	1580.51	1102.51	1245.99	1460	arglu1a
ENSDARG00000016480	1.24905	0.000479713	0.0440288	89.7942	88.1471	189.696	238.272	426.056	214.204	slc17a7a
ENSDARG00000102505	1.10491	0.000483807	0.0440288	40.8156	63.9652	78.2602	148.415	113.095	138.919	trim32
ENSDARG00000100854	1.09968	0.000485641	0.0440288	142.038	281.603	423.626	639.093	638.596	549.403	ago4
ENSDARG00000053058	-0.570191	0.000486405	0.0440288	38196.8	34511.5	30997	23758.5	24406.1	21681.2	rps11
ENSDARG00000060925	1.09377	0.000488077	0.0440288	75.1006	65.5253	116.54	143.367	230.09	177.458	jarid2a
ENSDARG00000057903	-1.10196	0.000490872	0.044067	9087.17	11487.2	3619.53	3822.44	3618.06	3830.58	si:ch211-266g18.10
ENSDARG00000093460	1.23005	0.000503878	0.0448155	26.122	49.924	62.9484	115.097	122.844	95.899	gpr52
ENSDARG00000020761	-0.790549	0.000504032	0.0448155	1102.02	1609.27	1560.1	696.642	748.766	1026.21	arrdc2
ENSDARG00000100819	-1.29105	0.000511302	0.0452454	267.75	248.06	98.6758	107.02	65.322	77.974	BX548164.1
ENSDARG00000019949	-0.812917	0.000513916	0.0452611	579.581	495.34	366.632	292.792	235.939	289.49	serpinh1b
ENSDARG00000063007	1.20774	0.000519013	0.0454945	96.3247	111.549	233.93	238.272	451.404	336.991	apc2
ENSDARG00000062902	-1.00662	0.00052472	0.0457788	448.971	450.096	225.423	213.031	186.217	159.533	si:dkey-220f10.4
ENSDARG00000068624	1.04931	0.000533591	0.0462373	86.529	95.9478	166.728	198.896	292.487	236.611	si:dkey-27p18.5
ENSDARG00000013669	0.903117	0.000534952	0.0462373	212.241	319.826	392.151	520.967	714.642	501.901	napba
ENSDARG00000029569	-1.93021	0.000542449	0.046474	58.7744	54.6044	19.565	11.1059	13.6494	9.85878	snapc1a
ENSDARG00000042803	1.68102	0.000542693	0.046474	8.16311	24.182	53.5912	98.9434	110.17	75.2852	rab3c
ENSDARG00000095767	-0.880845	0.000547523	0.0466726	266.117	202.036	296.028	118.126	160.868	135.334	CT573065.1
ENSDARG00000001950	-0.697535	0.000550122	0.04668	57793.2	45922.3	35759.8	29470	29220.4	27309.7	ak1
ENSDARG00000077721	-0.919578	0.000554732	0.0468572	1622.83	1933.78	888.933	855.153	694.168	800.354	knop1
ENSDARG00000078688	1.7119	0.000561303	0.0469886	14.6936	13.2611	34.8768	53.5102	105.295	50.1901	frs3
ENSDARG00000029075	-0.794781	0.000561344	0.0469886	1128.14	1672.46	1676.64	743.085	767.29	1072.81	pfkfb4b
ENSDARG00000060915	1.092	0.000569552	0.0474618	102.855	70.9857	169.28	222.118	274.937	235.714	fbxl16
ENSDARG00000075884	1.26854	0.000574779	0.0476836	37.5503	29.6424	54.4418	116.107	106.27	71.7002	shprh
ENSDARG00000023600	0.623782	0.000582276	0.0480908	907.738	1137.33	1088.84	1545.74	1790.99	1499.43	sh3gl2a
ENSDARG00000078650	1.38472	0.000589013	0.0484211	24.4893	21.8418	23.8183	46.4428	73.1217	62.7377	kcna4
ENSDARG00000105408	-1.47501	0.000591486	0.0484211	73.468	71.7658	62.0977	31.2984	11.6995	31.3688	BX248082.1
ENSDARG00000031387	0.937353	0.00059698	0.0486565	96.3247	70.2057	107.182	161.54	193.041	167.599	cers4a
ENSDARG00000104023	1.5697	0.000610698	0.0495572	31.0198	37.443	147.163	192.839	247.639	207.034	mag
ENSDARG00000063075	1.37059	0.00061637	0.0498	24.4893	46.8038	62.0977	82.7893	168.667	100.38	soga1
ENSDARG00000078856	1.38772	0.000632321	0.0508676	22.8567	60.8449	102.078	140.338	195.966	159.533	slc22a23
ENSDARG00000103358	-0.741726	0.000638021	0.051105	455.502	485.199	353.872	283.705	254.463	235.714	CU467856.1
ENSDARG00000070437	-0.667166	0.000643585	0.0511682	32763.5	26224.9	21329.3	18056.2	16296.4	16223.1	rpl22
ENSDARG00000094668	-1.12524	0.000645898	0.0511682	386.931	223.878	154.819	134.28	114.07	100.38	si:ch211-51a19.5
ENSDARG00000086455	1.63601	0.000647071	0.0511682	19.5915	19.5016	74.0069	155.482	89.6959	112.032	NA
ENSDARG00000063509	1.10588	0.000657978	0.0516407	44.0808	67.8655	78.2602	160.531	153.068	102.173	lrrc58b
ENSDARG00000026499	1.31146	0.000658604	0.0516407	40.8156	31.9826	74.8575	122.165	157.943	88.729	ppm1e
ENSDARG00000033516	0.8724	0.000671052	0.0522111	114.284	83.4667	113.988	180.723	205.716	181.043	efr3ba
ENSDARG00000100198	1.30531	0.000671498	0.0522111	48.9787	39.7832	102.929	121.155	210.59	145.193	sncaip
ENSDARG00000042115	1.54158	0.000676109	0.0523505	22.8567	31.9826	101.228	132.261	194.016	135.334	tmem198a
ENSDARG00000017162	1.66899	0.000681143	0.0525215	13.061	17.9414	40.8314	64.6161	117.97	51.0864	kif3ca
ENSDARG00000099758	-1.01668	0.000684464	0.0525595	1252.22	1389.29	544.418	557.314	467.004	549.403	igf2bp2b
ENSDARG00000104958	1.40969	0.000690444	0.0527697	34.2851	56.9446	139.507	194.858	264.213	162.222	kbtbd11
ENSDARG00000078674	-1.61692	0.000694078	0.0527697	91.4268	145.872	93.5719	14.1348	26.3238	67.2189	hspb9
ENSDARG00000074311	0.836332	0.00069572	0.0527697	212.241	270.682	367.482	442.216	588.873	494.731	mast2
ENSDARG00000051886	-1.00728	0.000700269	0.0528988	11645.5	15146.5	5480.76	5849.77	4600.82	5604.27	ankrd11
ENSDARG00000015495	-0.651658	0.000713182	0.053322	731.415	636.531	613.321	459.38	370.483	429.305	klf3
ENSDARG00000100971	1.16257	0.000715146	0.053322	109.386	95.1677	227.975	311.974	422.156	238.403	fxyd6
ENSDARG00000102229	0.864994	0.000715322	0.053322	192.649	237.139	332.606	415.966	564.499	414.965	mapk8ip1a
ENSDARG00000012390	-1.12145	0.000717349	0.053322	246.526	160.693	123.345	101.972	59.4723	80.6627	kcnk5b
ENSDARG00000090170	1.42319	0.000720323	0.0533298	57.1418	69.4256	208.41	218.079	420.206	267.083	rab11fip4a
ENSDARG00000069101	1.42589	0.000728513	0.0535951	19.5915	29.6424	49.3379	84.8086	123.819	61.8414	napbb
ENSDARG00000016404	1.29693	0.000729676	0.0535951	42.4482	85.8069	175.235	241.301	271.038	242.884	ptch1
ENSDARG00000059059	0.829621	0.000744358	0.0544583	259.587	292.524	438.937	688.565	557.675	521.619	emsy
ENSDARG00000054290	-0.965778	0.000757416	0.0551964	13924.6	18288.6	6977.91	6720.07	5955.03	7390.5	acin1a
ENSDARG00000005150	2.73447	0.000761322	NA	0	1.56013	9.35719	29.2792	30.2236	19.7176	tbx20
ENSDARG00000008723	1.28972	0.000771344	0.0559917	79.9985	52.2642	170.981	277.647	285.662	181.043	prkcba
ENSDARG00000090930	1.63412	0.000777473	0.0561214	8.16311	14.8212	33.1755	66.6353	55.5725	58.2564	si:ch211-120g10.1
ENSDARG00000044380	-1.00677	0.000781632	0.0561214	380.401	433.715	193.949	154.473	185.242	161.325	rbmx2
ENSDARG00000099069	1.54979	0.000784126	0.0561214	19.5915	39.7832	115.689	153.463	202.791	164.91	bsk146
ENSDARG00000100751	1.88361	0.000785211	0.0561214	3.26524	11.7009	13.6105	30.2888	40.9481	40.3314	SYNDIG1
ENSDARG00000055525	2.736	0.000786549	NA	3.26524	1.56013	4.25327	15.1444	27.2988	17.0288	lgalslb
ENSDARG00000102902	1.49021	0.00078952	0.0562132	16.3262	42.1234	77.4095	119.136	174.517	96.7953	strn4
ENSDARG00000061764	-0.679205	0.000805536	0.0570477	4603.99	5032.19	3248.65	2688.63	2498.81	2858.15	ahnak
ENSDARG00000038814	-1.13756	0.000809617	0.0570477	940.39	1169.31	347.917	367.504	363.658	385.389	myrip
ENSDARG00000017246	-1.0961	0.00081045	0.0570477	186.119	204.377	102.078	92.8856	67.2719	69.9077	prx
ENSDARG00000100274	1.65609	0.000816784	0.057218	16.3262	10.9209	49.3379	76.7316	84.8211	83.3515	WDR7
ENSDARG00000092362	-0.950678	0.000823626	0.057218	120.814	181.755	138.657	79.7605	69.2218	80.6627	hsp70.2
ENSDARG00000019451	1.11258	0.000824107	0.057218	122.447	81.1266	202.456	239.281	376.333	263.498	pcsk2
ENSDARG00000079656	1.46692	0.000825185	0.057218	27.7546	52.2642	98.6758	127.213	262.263	112.032	fam171a2b
ENSDARG00000079470	1.11752	0.000831389	0.0572476	55.5091	53.0443	113.137	155.482	152.093	177.458	cdk17
ENSDARG00000006923	-0.913009	0.000831773	0.0572476	777.128	636.531	363.229	280.676	332.46	328.028	cacna1ab
ENSDARG00000035655	1.11414	0.000835077	0.0572596	102.855	137.291	266.255	289.763	467.004	346.85	rad21b
ENSDARG00000014004	-0.737222	0.000838359	0.0572596	2439.14	2578.89	1598.38	1508.38	1205.05	1254.75	eif2b4
ENSDARG00000054321	-0.512114	0.000843702	0.0572596	7227.62	6745.98	6628.29	5094.57	4777.28	4572.68	ngs
ENSDARG00000090386	-0.735067	0.000848148	0.0572596	390.197	422.794	313.891	202.935	224.24	249.158	cd3eap
ENSDARG00000019302	-0.691456	0.00084883	0.0572596	4509.3	3447.88	2785.04	2345.36	2093.23	2209.26	mid1ip1b
ENSDARG00000070513	0.991746	0.000850436	0.0572596	104.488	114.669	195.65	231.204	346.109	252.743	brpf3a
ENSDARG00000079046	-0.905884	0.000859636	0.0574247	380.401	390.032	222.871	179.713	200.841	148.778	rabl6a
ENSDARG00000001777	0.630699	0.000859743	0.0574247	295.505	344.008	336.859	518.948	518.676	478.599	nup155
ENSDARG00000010816	0.60915	0.000862159	0.0574247	538.765	535.903	595.458	853.134	937.907	758.23	slc7a14a
ENSDARG00000052139	1.10069	0.000868258	0.0576244	65.3049	132.611	199.053	284.715	305.161	271.565	notch3
ENSDARG00000013607	1.58682	0.00087502	0.0578665	9.79573	20.2816	45.0847	59.5679	90.6709	82.4552	sema3gb
ENSDARG00000077736	0.631897	0.000886663	0.0582774	486.521	507.041	527.405	706.738	738.041	913.281	NA
ENSDARG00000058966	-0.810485	0.000887505	0.0582774	339.585	366.63	243.287	161.54	175.492	203.449	zgc:112332
ENSDARG00000073824	0.796625	0.000896739	0.058633	239.995	296.424	299.43	388.706	624.947	442.749	RASGRF1
ENSDARG00000095743	0.972409	0.000900785	0.058633	62.0396	102.188	79.9615	140.338	194.016	150.57	sox11b
ENSDARG00000102015	0.881254	0.000902386	0.058633	158.364	166.933	286.67	367.504	409.481	355.812	CABZ01037298.1
ENSDARG00000055996	-0.622415	0.000910055	0.0589253	69053.4	51456.1	47802.5	37790.3	36144.5	35393	rps8a
ENSDARG00000097492	-0.896715	0.000913942	0.0589715	1905.27	1837.83	879.576	791.547	799.464	889.979	AL772314.1
ENSDARG00000095421	0.609076	0.000925884	0.0593445	571.418	505.481	455.95	821.836	762.415	748.371	BX324123.2
ENSDARG00000103433	-0.702338	0.000929022	0.0593445	46093.8	36678.6	26947.9	23873.6	22079.8	21474.2	rpl14
ENSDARG00000087517	1.25407	0.000929904	0.0593445	35.9177	78.0063	126.747	181.733	243.739	157.74	btbd3b
ENSDARG00000042660	-0.588493	0.000932629	0.0593445	1490.58	1537.5	1205.38	945.01	952.532	916.866	fam32a
ENSDARG00000093492	-1.21498	0.000935691	0.0593445	280.811	189.555	103.78	102.982	83.8462	59.1527	CR677617.1
ENSDARG00000099648	1.75029	0.000969247	0.0610946	11.4284	11.7009	48.4873	67.645	113.095	65.4264	LO018363.1
ENSDARG00000070721	-1.08726	0.000969859	0.0610946	2878.31	2337.07	900.842	1135.83	839.437	901.63	vdrb
ENSDARG00000053190	0.734079	0.000983144	0.0617222	192.649	241.82	269.657	382.648	443.605	351.331	galnt16
ENSDARG00000077300	-0.884731	0.000996709	0.0621598	760.802	695.816	372.586	304.907	354.884	328.925	usp42
ENSDARG00000058105	-0.651736	0.000999504	0.0621598	48294.6	36971.1	30713.7	25383	24668.3	23766.8	rpl36a
ENSDARG00000070809	1.01875	0.00100535	0.0621598	91.4268	170.054	233.079	300.869	401.682	309.207	znf516
ENSDARG00000100392	-0.60269	0.00100941	0.0621598	35681	29380.3	25010.1	21005.3	19031.1	19273.9	rps18
ENSDARG00000040253	1.12802	0.00100979	0.0621598	53.8765	58.5047	122.494	175.675	196.941	146.089	onecutl
ENSDARG00000054827	1.46002	0.00101018	0.0621598	11.4284	20.2816	29.7729	55.5294	49.7227	69.0114	ssuh2.4
ENSDARG00000087421	0.883351	0.00102148	0.0626476	734.68	1051.52	1664.73	2343.34	1864.12	2168.04	serbp1b
ENSDARG00000061479	0.69716	0.00102803	0.0626737	182.854	224.658	238.183	329.138	352.934	370.152	thsd7aa
ENSDARG00000079530	-0.847264	0.00102865	0.0626737	275.913	307.345	193.949	141.348	128.694	161.325	si:dkey-17m8.1
ENSDARG00000079873	1.16901	0.0010429	0.0633339	40.8156	39.0032	76.5588	127.213	135.519	92.314	si:ch211-160d14.6
ENSDARG00000098984	1.90501	0.00104646	0.063343	13.061	4.68038	38.2794	52.5006	88.721	70.804	pid1
ENSDARG00000059707	0.758602	0.00105947	0.0637245	287.341	448.536	296.028	527.025	630.796	594.215	ZNF423
ENSDARG00000099786	0.868946	0.00105962	0.0637245	89.7942	98.2879	144.611	207.983	198.891	205.242	actn4
ENSDARG00000068149	1.57148	0.00107513	0.0639893	11.4284	14.8212	30.6235	70.6738	62.3972	40.3314	tprg1l
ENSDARG00000057138	-1.50853	0.00107589	0.0639893	42.4482	48.3639	39.1301	13.1251	13.6494	18.8213	zgc:174164
ENSDARG00000100128	1.68527	0.00107711	0.0639893	13.061	17.1614	13.6105	32.308	75.0716	34.9539	CU861477.1
ENSDARG00000104094	1.30096	0.00107779	0.0639893	58.7744	120.91	235.631	276.638	480.653	275.15	grk3
ENSDARG00000071251	-0.921218	0.0010893	0.0644662	524.072	606.889	305.385	312.984	232.039	213.308	ppp1r18
ENSDARG00000037916	1.89547	0.00109607	0.0646139	6.53049	15.6013	68.0523	88.8471	166.717	87.8328	cdk5r1a
ENSDARG00000036162	-0.910749	0.00109875	0.0646139	466.93	719.218	412.567	198.896	330.51	321.755	hnrnpa0b
ENSDARG00000001975	-1.00874	0.00111786	0.0655303	174.691	322.946	290.924	98.9434	116.995	177.458	hsd11b2
ENSDARG00000000472	1.09904	0.00112451	0.0657132	35.9177	52.2642	74.0069	100.963	138.444	113.824	cntn2
ENSDARG00000005738	-0.866666	0.00112885	0.0657596	1168.96	1165.41	573.341	555.294	509.902	527.893	rpf1
ENSDARG00000053003	1.14443	0.00115645	0.0671573	35.9177	55.3845	87.6173	119.136	164.767	118.305	slc35f1
ENSDARG00000034555	-0.997412	0.00117642	0.0679538	386.931	425.134	182.04	166.588	176.467	154.155	pard3bb
ENSDARG00000037679	0.854503	0.00118012	0.0679538	101.223	120.91	175.235	256.445	234.964	233.026	zgc:103678
ENSDARG00000063293	1.75442	0.00119017	0.0679538	16.3262	8.58069	38.2794	55.5294	110.17	49.2939	neto2b
ENSDARG00000053956	1.08396	0.0011909	0.0679538	171.425	256.641	524.003	575.487	794.589	656.953	sptbn2
ENSDARG00000041779	-0.981215	0.00119455	0.0679538	2964.84	3059.41	1211.33	1387.23	991.53	1285.23	trdn
ENSDARG00000057099	1.15722	0.00119636	0.0679538	34.2851	42.9035	39.9807	67.645	116.02	79.7665	papss1
ENSDARG00000102689	-1.30967	0.00119839	0.0679538	128.977	107.649	49.3379	33.3177	37.0483	43.9164	BX663516.2
ENSDARG00000057921	1.42423	0.00119942	0.0679538	29.3872	44.4636	138.657	186.781	216.44	174.769	ccdc136b
ENSDARG00000087910	2.66333	0.00121265	NA	3.26524	1.56013	5.10392	10.0963	26.3238	25.9913	dact3a
ENSDARG00000052426	1.02166	0.00121733	0.0685229	47.346	52.2642	79.1108	107.02	138.444	120.994	si:ch211-256e16.3
ENSDARG00000018817	-0.791915	0.00121782	0.0685229	1660.38	1637.35	889.784	820.826	796.539	799.457	bdnf
ENSDARG00000089262	1.49961	0.00122053	0.0685229	13.061	14.8212	37.4288	59.5679	70.1968	59.1527	pbx3a
ENSDARG00000102436	1.11488	0.00122627	0.0686381	53.8765	32.7626	39.1301	86.8279	103.345	77.0777	si:ch211-194b1.1
ENSDARG00000078901	1.1681	0.00123453	0.0687272	24.4893	46.0237	63.799	97.9337	105.295	105.758	anks1ab
ENSDARG00000045878	1.18341	0.00123526	0.0687272	45.7134	74.886	149.715	227.166	218.39	176.562	nudt4b
ENSDARG00000094577	1.46936	0.00124199	0.0687586	24.4893	27.3022	64.6497	67.645	167.692	91.4178	cdc42se2
ENSDARG00000060532	1.04148	0.00124399	0.0687586	122.447	88.1471	208.41	274.618	355.859	233.922	adam22
ENSDARG00000030440	-0.883589	0.00124693	0.0687586	906.105	1482.12	1696.2	603.756	619.097	993.048	rsrp1
ENSDARG00000103007	-0.57433	0.00125674	0.0689517	84305.3	68127.6	63116.8	52603.5	46764.7	45390.7	rps3
ENSDARG00000037503	-0.839236	0.00125785	0.0689517	2262.81	2402.59	1154.34	1025.78	1057.83	1167.82	thoc2
ENSDARG00000043593	1.43638	0.00126857	0.0691542	19.5915	24.962	27.2209	42.4043	99.4455	54.6714	rapgef1a
ENSDARG00000101716	0.812332	0.00126899	0.0691542	112.651	116.229	148.864	203.944	200.841	260.81	BACE1
ENSDARG00000092716	1.28192	0.00129222	0.0699753	19.5915	34.3228	60.3964	99.953	102.37	82.4552	VASH1
ENSDARG00000098832	-0.951611	0.00129332	0.0699753	1941.19	1260.58	734.114	753.181	677.594	601.385	fam168a
ENSDARG00000027140	0.700832	0.00129535	0.0699753	194.282	207.497	269.657	376.591	359.759	359.397	nup160
ENSDARG00000104443	0.956032	0.00130048	0.0700487	122.447	173.954	294.326	372.552	425.081	356.709	NA
ENSDARG00000043485	-0.707839	0.00131473	0.0704268	571.418	725.459	468.71	343.273	387.057	351.331	si:ch211-22i13.2
ENSDARG00000093936	0.982426	0.00131845	0.0704268	337.953	351.808	459.353	791.547	1070.5	411.38	si:dkeyp-1h4.6
ENSDARG00000053963	-1.34499	0.00131887	0.0704268	132.242	69.4256	51.0392	37.3562	30.2236	30.4726	npm2b
ENSDARG00000026820	0.55069	0.00133668	0.0705813	919.166	879.911	894.037	1394.29	1386.39	1163.34	gucy2d
ENSDARG00000075295	-1.23692	0.0013385	0.0705813	633.457	830.767	196.501	278.657	211.565	214.204	tulp1a
ENSDARG00000101584	-0.752224	0.00134122	0.0705813	886.514	1225.48	811.524	450.293	611.297	674.878	CU467822.1
ENSDARG00000078210	-1.15009	0.00134265	0.0705813	901.207	1276.96	356.424	478.563	304.186	359.397	tulp1b
ENSDARG00000099745	-0.983443	0.00134603	0.0705813	968.145	980.539	391.301	370.533	440.68	371.049	baz1a
ENSDARG00000018726	1.43788	0.00134698	0.0705813	26.122	12.481	28.0716	54.5198	75.0716	48.3976	slco3a1
ENSDARG00000059768	-0.680581	0.00134835	0.0705813	3751.77	4784.13	3092.13	2085.89	2372.07	2797.2	gpatch8
ENSDARG00000030598	1.49085	0.00135581	0.0706728	32.6524	40.5633	158.222	197.887	275.912	183.732	nampta
ENSDARG00000037350	-0.628329	0.00135965	0.0706728	62431.5	46103.3	41056.8	33806.3	32566.4	30397.3	rpl9
ENSDARG00000023940	1.00259	0.00136698	0.0706728	60.407	117.79	129.299	164.569	246.664	213.308	si:ch73-362m14.4
ENSDARG00000012833	-0.991213	0.00136936	0.0706728	181.221	216.077	111.436	78.7508	79.9464	96.7953	foxn3
ENSDARG00000098237	1.55272	0.0013721	0.0706728	8.16311	23.4019	31.4742	42.4043	83.8462	65.4264	fbn2b
ENSDARG00000060926	1.70992	0.00137533	0.0706728	8.16311	12.481	19.565	40.385	66.297	28.6801	rnf19b
ENSDARG00000055101	-0.560309	0.00137672	0.0706728	711.823	776.163	803.017	512.89	498.202	544.025	hmox2a
ENSDARG00000097635	-0.806846	0.00138089	0.0706915	847.331	1080.39	546.12	507.842	459.204	447.23	wu:fb18f06
ENSDARG00000041492	-0.691526	0.00138852	0.070887	262.852	250.4	296.028	164.569	162.818	173.873	si:ch211-196f5.2
ENSDARG00000078251	1.16351	0.00140969	0.0715953	53.8765	81.9066	177.787	224.137	260.313	225.856	si:ch211-113e8.3
ENSDARG00000014652	1.11405	0.0014101	0.0715953	44.0808	45.2437	66.351	85.8182	153.068	100.38	ankrd13b
ENSDARG00000027552	1.22125	0.00141434	0.0716147	37.5503	32.7626	74.8575	102.982	145.268	93.2103	mapk1
ENSDARG00000006849	0.773194	0.00142842	0.0721315	133.875	127.93	167.579	233.224	282.737	219.582	asic2
ENSDARG00000044954	1.33726	0.00143969	0.0725037	50.6113	67.8655	216.917	296.83	309.061	249.158	slit1a
ENSDARG00000017661	0.989373	0.00144482	0.0725286	78.3659	153.672	202.456	267.551	330.51	274.253	braf
ENSDARG00000074480	1.28829	0.0014518	0.0725286	21.2241	23.4019	39.9807	66.6353	85.7961	57.3602	cnksr2a
ENSDARG00000101849	-0.556088	0.0014519	0.0725286	2275.88	2447.84	1933.54	1543.72	1399.06	1584.57	adipor2
ENSDARG00000045909	-1.31307	0.00145816	0.072646	253.056	237.139	103.78	80.7701	38.9982	118.305	dynlt1
ENSDARG00000074781	1.57079	0.00147328	0.0732031	9.79573	17.9414	26.3703	36.3465	78.9714	50.1901	ptprt
ENSDARG00000013020	1.54897	0.00148774	0.0736021	17.9588	26.5221	58.6951	78.7508	167.692	60.9452	dtnbb
ENSDARG00000014169	-1.42131	0.00148923	0.0736021	89.7942	124.03	47.6366	32.308	45.8229	19.7176	SYT2
ENSDARG00000014962	0.887909	0.00150281	0.0740036	127.345	177.074	227.975	302.888	423.131	266.187	ppp3cca
ENSDARG00000032129	-0.843059	0.00150783	0.0740036	917.534	986	478.918	416.976	446.53	463.363	gtf2f1
ENSDARG00000101325	0.815463	0.00151101	0.0740036	155.099	230.899	280.716	339.234	453.354	388.974	NA
ENSDARG00000043735	-1.56976	0.0015167	0.0740036	42.4482	42.9035	45.9353	11.1059	23.3989	9.85878	NA
ENSDARG00000069189	-0.933193	0.00151727	0.0740036	148.569	240.259	153.968	82.7893	88.721	113.824	si:dkey-242h9.3
ENSDARG00000068096	0.74765	0.00152766	0.0741599	288.974	361.949	478.067	555.294	738.041	609.452	atf5a
ENSDARG00000078187	1.57667	0.00152845	0.0741599	42.4482	17.1614	67.2017	87.8375	214.49	75.2852	slc12a5b
ENSDARG00000062302	0.723648	0.00153302	0.0741876	119.181	127.15	138.657	215.05	208.64	214.204	znf652
ENSDARG00000088227	1.46177	0.00153995	0.0743298	19.5915	24.182	71.4549	101.972	141.369	79.7665	tmem163b
ENSDARG00000079148	0.991541	0.00155745	0.0749794	48.9787	70.9857	81.6628	112.069	168.667	125.475	nckap5l
ENSDARG00000102291	-0.523674	0.00156381	0.075038	20445.3	16541.2	16535	12722.3	12006.6	12496.4	eef1da
ENSDARG00000098428	-1.04821	0.00157409	0.075038	346.116	202.036	149.715	129.232	121.869	84.2477	asic1c
ENSDARG00000024090	-0.739807	0.00157915	0.075038	713.456	663.834	469.561	302.888	371.458	429.305	dnajc4
ENSDARG00000002564	1.11661	0.00158378	0.075038	132.242	131.051	336.859	357.408	571.324	378.219	syngr1a
ENSDARG00000017429	0.702711	0.00158504	0.075038	370.605	423.574	277.313	608.805	622.997	511.76	sphkap
ENSDARG00000075107	-0.970578	0.00158581	0.075038	124.079	109.989	85.0654	53.5102	54.5975	53.7752	nkx2.4a
ENSDARG00000076730	1.31991	0.00158693	0.075038	29.3872	24.182	70.6043	118.126	111.145	84.2477	syt6a
ENSDARG00000099022	-0.679578	0.00160794	0.0758384	33209.2	23956.5	19486.8	17410	15350.7	15092.9	faua
ENSDARG00000103606	1.03688	0.00163612	0.076322	57.1418	104.528	162.475	216.06	219.365	238.403	si:ch211-151g22.1
ENSDARG00000004177	1.33605	0.00163812	0.076322	19.5915	35.1028	74.8575	112.069	131.619	90.5215	fam169ab
ENSDARG00000057481	1.06614	0.00163957	0.076322	89.7942	187.995	272.209	340.244	490.403	330.717	RNF157
ENSDARG00000060683	1.11699	0.00164248	0.076322	31.0198	36.663	59.5458	80.7701	101.395	97.6915	lrsam1
ENSDARG00000013659	0.706753	0.00164266	0.076322	207.343	181.755	239.884	361.446	371.458	293.971	brox
ENSDARG00000039319	1.05396	0.00164671	0.076322	60.407	36.663	60.3964	130.242	101.395	92.314	vps37b
ENSDARG00000012824	1.00241	0.00164694	0.076322	50.6113	45.2437	69.7536	92.8856	117.97	121.89	itga3b
ENSDARG00000083046	-0.855642	0.00166516	0.0769741	4659.5	5146.08	2271.25	2517	2065.93	2090.06	NC_002333.19
ENSDARG00000079251	0.948142	0.00166931	0.0769748	55.5091	114.669	97.8252	154.473	186.217	184.628	nlgn2b
ENSDARG00000097641	-1.54353	0.00168852	0.0774053	88.1616	53.8243	28.9222	23.2214	17.5492	17.0288	CR589941.1
ENSDARG00000102403	0.545133	0.00168983	0.0774053	891.412	1025.78	1073.53	1522.52	1509.23	1338.11	cry2
ENSDARG00000019507	0.699706	0.00169244	0.0774053	264.485	265.221	195.65	363.465	442.63	369.256	mcm5
ENSDARG00000059459	1.57597	0.00169542	0.0774053	6.53049	17.1614	21.2663	59.5679	39.9732	40.3314	si:ch211-283h6.4
ENSDARG00000079620	1.23399	0.00169947	0.0774053	35.9177	45.2437	96.9745	115.097	192.066	117.409	amigo1
ENSDARG00000079985	0.607064	0.00170542	0.0774862	354.279	405.633	351.32	626.978	553.775	514.449	nrip2
ENSDARG00000094300	-0.522647	0.00171312	0.0774989	1257.12	1340.93	1419.74	882.413	926.208	989.463	si:ch211-160e1.5
ENSDARG00000099227	1.38042	0.00171404	0.0774989	24.4893	39.0032	78.2602	112.069	185.242	77.974	galnt13
ENSDARG00000031560	0.658841	0.00173121	0.077838	210.608	197.356	250.092	355.388	355.859	328.925	srpk1b
ENSDARG00000042905	-0.552058	0.00173126	0.077838	61262.5	46424.7	50690.5	39365.3	34960	33691.9	rpl10a
ENSDARG00000040971	-0.506496	0.00173411	0.077838	2244.86	2557.83	2263.59	1671.94	1577.48	1726.18	zgc:92606
ENSDARG00000001769	1.21009	0.00174147	0.07798	31.0198	60.8449	107.182	124.184	189.141	155.052	ptpra
ENSDARG00000094210	-0.641534	0.00175473	0.0783851	1084.06	949.337	733.264	637.074	554.75	578.979	zgc:109934
ENSDARG00000010160	-0.564098	0.00177318	0.0789212	27251.7	19918.1	20836.8	15943	15389.7	14660.9	rps15a
ENSDARG00000037919	-0.794505	0.00177523	0.0789212	4364	3864.43	2108.77	1890.02	1864.12	2202.99	rbbp6
ENSDARG00000094708	-1.09296	0.00178643	0.0791778	271.015	163.033	104.63	96.9241	81.8963	71.7002	sftpba
ENSDARG00000095819	1.60816	0.00179108	0.0791778	8.16311	17.1614	18.7144	30.2888	66.297	42.1239	si:dkey-231j24.3
ENSDARG00000062893	1.80068	0.00179378	0.0791778	3.26524	9.36076	16.1624	39.3754	34.1234	32.2651	si:dkey-103i16.6
ENSDARG00000103940	1.58994	0.00180649	0.0795499	9.79573	15.6013	41.682	55.5294	95.5456	56.4639	frrs1l
ENSDARG00000012684	-0.69363	0.00182148	0.0800202	2844.03	2869.07	1714.07	1464.97	1532.63	1592.64	atp2b1a
ENSDARG00000037613	1.67088	0.00182884	0.0801539	8.16311	9.36076	14.4611	32.308	29.2487	42.1239	lgals8b
ENSDARG00000079248	1.07595	0.00185223	0.0809881	76.7332	214.517	230.527	286.734	444.58	379.115	mn1b
ENSDARG00000102967	-1.77074	0.00186592	0.0813953	22.8567	42.1234	35.7275	9.08664	14.6243	6.27377	CT573282.1
ENSDARG00000081443	-1.23733	0.00187137	0.0814136	168.16	150.552	57.8445	61.5872	50.6977	46.6051	NC_002333.10
ENSDARG00000000370	1.03213	0.0018751	0.0814136	143.671	230.899	441.489	505.823	651.27	520.723	triob
ENSDARG00000102437	-1.36954	0.00188813	0.0817879	155.099	173.954	45.9353	54.5198	39.9732	50.1901	NA
ENSDARG00000041811	-0.668304	0.00189556	0.081919	47600.7	33784.5	27584.2	23923.1	22687.2	21953.7	rps25
ENSDARG00000081270	-1.43791	0.00190935	0.0820595	125.712	174.734	46.786	56.5391	45.8229	25.9913	rn7sk
ENSDARG00000067964	1.59235	0.00191143	0.0820595	16.3262	21.0617	69.7536	67.645	168.667	92.314	slc6a5
ENSDARG00000014792	0.68608	0.00191206	0.0820595	261.22	242.6	247.54	440.197	450.429	317.273	lrrc4bb
ENSDARG00000021805	1.23062	0.00192435	0.0823704	31.0198	24.962	53.5912	64.6161	105.295	88.729	aes
ENSDARG00000045594	1.02235	0.00192817	0.0823704	47.346	35.1028	43.3833	90.8664	77.9964	84.2477	shisal1a
ENSDARG00000098834	0.794107	0.00193843	0.08258	306.933	614.69	567.386	791.547	865.761	935.688	sox4b
ENSDARG00000032010	1.23731	0.00194528	0.08258	35.9177	31.9826	65.5003	132.261	65.322	119.202	slc15a2
ENSDARG00000042566	-0.547439	0.00194641	0.08258	49896.2	41103.9	37243.3	31681.1	28048.5	28015.1	rps7
ENSDARG00000040861	-0.682423	0.00195898	0.0829242	935.492	966.498	649.9	608.805	510.877	469.636	tcf25
ENSDARG00000077553	2.09319	0.00198435	0.0838074	1.63262	5.46044	17.8637	26.2503	55.5725	30.4726	rap2aa
ENSDARG00000036316	-0.637853	0.0019932	0.0839901	21705.7	15517.8	13664.9	11680.4	11011.1	10008.5	rpl39
ENSDARG00000063544	1.72078	0.00199996	0.0840845	11.4284	13.2611	54.4418	48.4621	129.669	87.8328	pip4k2ab
ENSDARG00000101102	1.5117	0.00201446	0.0844238	32.6524	18.7215	18.7144	40.385	108.22	46.6051	tprn
ENSDARG00000011921	-0.77864	0.00201712	0.0844238	2656.28	1567.93	2304.42	1546.75	918.408	1338.11	txnl1
ENSDARG00000078976	0.604802	0.00203946	0.0851669	321.627	359.609	425.327	584.574	557.675	545.818	NA
ENSDARG00000020820	0.828997	0.00205571	0.0854434	158.364	123.25	227.975	294.811	337.335	274.253	srp68
ENSDARG00000035630	1.27662	0.00205828	0.0854434	44.0808	66.3054	192.248	248.368	249.589	242.884	ypel1
ENSDARG00000077523	1.66765	0.00205987	0.0854434	9.79573	10.9209	12.7598	39.3754	45.8229	22.4063	tdrd7b
ENSDARG00000027183	1.046	0.00206838	0.0856053	79.9985	46.0237	107.182	179.713	173.542	127.268	namptb
ENSDARG00000036546	2.35565	0.00207776	0.0858006	0	3.90032	10.2078	18.1733	36.0734	24.1988	pdxkb
ENSDARG00000006314	0.756981	0.00208234	0.0858006	238.363	214.517	358.125	465.438	503.077	405.106	itgav
ENSDARG00000020960	0.700134	0.00209722	0.0862228	210.608	288.623	330.054	470.486	480.653	404.21	hgs
ENSDARG00000086856	-0.715984	0.00211515	0.0865447	1342.02	1047.62	735.816	639.093	610.322	649.783	stk35
ENSDARG00000035810	-0.614183	0.00212178	0.0865447	2445.67	2737.24	3290.33	1871.85	1531.66	2133.98	rgcc
ENSDARG00000014871	0.633424	0.0021223	0.0865447	1075.9	1343.27	1555	1818.34	2419.84	1934.11	syngr3a
ENSDARG00000099265	1.48615	0.00212752	0.0865447	11.4284	16.3813	35.7275	51.4909	81.8963	49.2939	slc7a5
ENSDARG00000094561	-0.734496	0.00213191	0.0865447	662.845	434.495	444.892	362.456	280.787	280.527	si:ch211-139a5.9
ENSDARG00000077352	1.16693	0.002133	0.0865447	37.5503	38.2231	81.6628	113.078	152.093	92.314	b4galnt1b
ENSDARG00000102240	1.44906	0.00214641	0.0865572	14.6936	17.9414	21.2663	32.308	69.2218	47.5014	CU695223.1
ENSDARG00000087471	-0.924276	0.00214902	0.0865572	195.915	258.981	127.598	99.953	100.42	106.654	NA
ENSDARG00000019278	1.81738	0.00214927	0.0865572	1.63262	16.3813	30.6235	54.5198	82.8712	42.1239	GNB4
ENSDARG00000096502	-0.848665	0.0021559	0.0865572	324.892	310.465	186.293	148.415	129.669	176.562	BX088688.1
ENSDARG00000105079	-0.824384	0.00216114	0.0865572	491.419	276.142	298.58	229.185	182.317	187.317	BX649411.2
ENSDARG00000035610	-0.684904	0.0021633	0.0865572	486.521	630.291	455.1	329.138	274.937	374.634	zgc:113208
ENSDARG00000100940	-0.970642	0.00216761	0.0865572	785.291	1077.27	370.034	364.475	357.809	416.757	nr5a2
ENSDARG00000054575	2.82372	0.00216976	NA	0	2.34019	4.25327	15.1444	10.7245	25.9913	waif2
ENSDARG00000079962	0.87346	0.00217787	0.0865572	104.488	124.03	90.1693	183.752	250.564	150.57	doc2d
ENSDARG00000007944	1.03346	0.00218111	0.0865572	73.468	35.8829	67.2017	103.991	126.744	125.475	lhx1b
ENSDARG00000099799	-1.11343	0.00218129	0.0865572	259.587	373.65	113.988	120.146	115.045	110.239	si:dkey-11f4.16
ENSDARG00000041257	-1.14057	0.00218454	0.0865572	179.588	206.717	79.1108	87.8375	57.5224	65.4264	smtnl1
ENSDARG00000051955	-0.668642	0.0022048	0.0869125	422.849	418.894	306.235	236.253	239.839	244.677	brms1
ENSDARG00000024416	-0.762907	0.00220676	0.0869125	940.39	851.829	495.931	461.399	458.229	426.616	twistnb
ENSDARG00000077058	-1.6071	0.0022107	0.0869125	39.1829	31.9826	80.8121	11.1059	14.6243	24.1988	CELA1 (1 of many)
ENSDARG00000059587	0.830875	0.00221222	0.0869125	88.1616	113.109	136.105	241.301	194.016	170.288	CU928117.1
ENSDARG00000068910	1.40602	0.00222285	0.0871459	22.8567	14.8212	28.0716	48.4621	82.8712	42.1239	nos1
ENSDARG00000070412	0.575275	0.00223629	0.0873003	417.951	399.392	467.86	657.267	682.469	576.29	mtmr7b
ENSDARG00000009299	1.16251	0.00223703	0.0873003	91.4268	100.628	273.06	347.311	445.555	254.536	dusp8a
ENSDARG00000020057	1.44658	0.00224088	0.0873003	13.061	24.182	42.5327	65.6257	108.22	49.2939	bmpr2b
ENSDARG00000044925	-0.988013	0.00225036	0.0874864	380.401	205.157	180.339	161.54	121.869	100.38	cdk5rap1
ENSDARG00000022978	0.688618	0.00225949	0.0876544	222.037	248.06	287.521	381.639	490.403	353.124	tmpob
ENSDARG00000018637	-0.632989	0.0022654	0.0876544	7002.32	4393.31	5265.55	3831.53	3682.41	3225.61	sec61g
ENSDARG00000075380	-0.808582	0.00227403	0.0876544	997.532	1093.65	530.808	457.361	495.277	543.129	kri1
ENSDARG00000060711	0.642998	0.0022771	0.0876544	630.192	465.698	613.321	991.453	935.957	737.616	sv2bb
ENSDARG00000014717	0.721169	0.00228179	0.0876544	1266.91	2449.4	2124.93	3224.75	3144.23	3272.22	dync1h1
ENSDARG00000101128	-0.721533	0.00228511	0.0876544	894.677	799.565	523.152	504.813	419.231	418.55	si:dkey-211f22.5
ENSDARG00000102367	1.25333	0.0022877	0.0876544	39.1829	87.3671	176.936	287.743	267.138	177.458	ndfip1l
ENSDARG00000101212	-0.79851	0.00230767	0.087962	615.499	671.634	348.768	300.869	293.462	345.057	CU681841.1
ENSDARG00000036875	-0.570392	0.00231064	0.087962	50697.8	38103.7	35230.7	28892.5	28025.1	26605.3	rps12
ENSDARG00000095076	-1.1918	0.00231759	0.087962	117.549	124.03	62.9484	61.5872	30.2236	41.2276	si:dkey-73p2.3
ENSDARG00000002240	-0.621143	0.00231925	0.087962	2649.75	1951.72	1898.66	1633.58	1284.02	1304.94	psmb6
ENSDARG00000020197	-0.487344	0.0023194	0.087962	52838.2	45121.2	43337.4	33719.5	34437.4	32631.7	rpl5a
ENSDARG00000013460	1.76857	0.00233494	0.0883709	6.53049	9.36076	10.2078	24.231	25.3488	41.2276	wfikkn2a
ENSDARG00000057062	1.50999	0.00234791	0.0886813	6.53049	17.9414	30.6235	52.5006	63.3721	47.5014	si:dkey-157g16.6
ENSDARG00000104255	0.979209	0.00236728	0.0892317	53.8765	68.6455	116.54	150.434	146.243	180.147	arhgap27
ENSDARG00000043451	1.45022	0.00237555	0.0893622	9.79573	17.9414	28.0716	43.4139	68.2469	45.7089	cab39
ENSDARG00000093606	-2.63747	0.00238057	NA	16.3262	28.8623	8.50654	3.02888	3.89982	1.79251	si:dkey-159f12.2
ENSDARG00000105434	-2.00554	0.00238075	0.0893766	11.4284	42.1234	43.3833	6.05776	5.84973	12.5475	GRXCR1
ENSDARG00000037116	-0.567279	0.00238858	0.0894898	1658.74	1429.86	1202.82	1011.65	957.406	924.036	cxcl12a
ENSDARG00000086362	-0.917733	0.00240152	0.0897936	246.526	193.456	130.15	95.9145	119.92	84.2477	pou6f2
ENSDARG00000078911	-0.628033	0.00240929	0.0899033	586.111	708.297	510.392	362.456	377.308	428.409	zgc:163098
ENSDARG00000060372	1.42581	0.00241518	0.0899423	22.8567	24.182	85.916	103.991	159.893	98.5878	plxna2
ENSDARG00000061690	0.973089	0.00242085	0.0899443	55.5091	46.8038	79.1108	127.213	131.619	98.5878	nxpe3
ENSDARG00000015076	1.59848	0.00242491	0.0899443	21.2241	8.58069	13.6105	40.385	57.5224	28.6801	gja8b
ENSDARG00000068589	-0.598553	0.002436	0.0901756	7643.94	5551.71	5380.39	4586.73	3916.4	3760.68	vimr1
ENSDARG00000019707	-0.812158	0.00245539	0.0907126	421.216	411.093	227.975	206.973	190.116	205.242	spout1
ENSDARG00000043589	1.65159	0.00246462	0.0908731	11.4284	10.1408	40.8314	44.4236	93.5957	61.8414	ca4a
ENSDARG00000103413	1.28254	0.00250387	0.0920693	24.4893	38.2231	71.4549	115.097	148.193	69.0114	zgc:109949
ENSDARG00000020024	-1.31091	0.00250989	0.0920693	48.9787	66.3054	51.0392	19.1829	32.1735	16.1325	fam151b
ENSDARG00000092673	-0.937363	0.00251193	0.0920693	672.64	744.18	300.281	315.003	242.764	337.887	BX248497.1
ENSDARG00000010244	-0.536892	0.00253309	0.0926622	6594.16	4947.16	5181.33	3997.11	3860.82	3663.88	rpl22l1
ENSDARG00000103069	1.78941	0.00255	0.0930817	1.63262	14.0411	37.4288	69.6642	65.322	56.4639	LSAMP
ENSDARG00000092870	-0.524126	0.00256037	0.0930817	1588.54	1522.68	1717.47	1181.26	982.755	1193.81	BX936337.1
ENSDARG00000014098	1.54148	0.00257101	0.0930817	9.79573	13.2611	16.1624	27.2599	49.7227	39.4351	pkd2
ENSDARG00000055475	-0.594807	0.0025742	0.0930817	27188.1	19174.7	18299.3	15259.5	13641.6	13908.9	rps27.2
ENSDARG00000100452	-0.624414	0.00257697	0.0930817	12678.9	10910.7	8279.41	7591.38	5821.46	7256.96	nop53
ENSDARG00000080152	-1.21722	0.00258506	0.0930817	75.1006	53.8243	46.786	27.2599	21.449	25.9913	dre-mir-29b-1
ENSDARG00000078817	2.02543	0.00258607	0.0930817	1.63262	5.46044	22.117	27.2599	53.6226	43.9164	rnf165b
ENSDARG00000034430	-0.771661	0.00259221	0.0930817	145.303	147.432	138.657	80.7701	84.8211	86.9365	zgc:172121
ENSDARG00000044280	0.97739	0.00259517	0.0930817	159.997	95.1677	109.734	331.157	228.14	153.259	opn1mw2
ENSDARG00000015931	0.535081	0.002602	0.0930817	1696.29	2012.56	1532.03	2703.78	2477.36	2415.4	SNAP91 (1 of many)
ENSDARG00000087205	0.936483	0.00260268	0.0930817	75.1006	108.429	168.429	182.742	258.363	239.299	akt3b
ENSDARG00000100263	1.23946	0.00260467	0.0930817	26.122	22.6218	56.9938	96.9241	74.0966	81.559	si:ch211-161c3.5
ENSDARG00000102883	0.714254	0.00262816	0.0937409	973.043	784.743	1263.22	1381.17	2082.51	1493.16	sptbn1
ENSDARG00000059083	1.08849	0.0026397	0.0939724	39.1829	115.449	136.955	194.858	228.14	207.034	ppp2r5ca
ENSDARG00000089463	1.3314	0.00265703	0.0944085	11.4284	20.2816	28.0716	52.5006	49.7227	52.8789	dhx58
ENSDARG00000060393	1.82493	0.00270262	0.0958449	8.16311	4.68038	22.117	44.4236	54.5975	26.8876	fibcd1
ENSDARG00000105491	-0.904811	0.00271653	0.096155	1562.42	1622.53	682.224	779.431	527.451	757.333	NA
ENSDARG00000055875	0.816461	0.00272947	0.0964293	97.9573	119.35	180.339	240.291	243.739	222.271	pag1
ENSDARG00000058692	1.12843	0.00275816	0.0971112	27.7546	39.7832	63.799	88.8471	122.844	80.6627	fzd3b
ENSDARG00000099148	-0.75819	0.00275923	0.0971112	409.788	763.682	592.055	305.917	340.259	400.625	bzw1b
ENSDARG00000039958	-0.855446	0.00278981	0.098002	148.569	198.136	127.598	80.7701	101.395	80.6627	utp11l
ENSDARG00000079219	1.17864	0.00280495	0.0981726	39.1829	26.5221	57.8445	107.02	63.3721	109.343	mfn1b
ENSDARG00000013307	-0.554611	0.00280523	0.0981726	40080.9	29683	28971.6	23992.8	21542.6	21683	rpl19
ENSDARG00000056099	-0.871182	0.00282114	0.0985437	148.569	159.913	142.91	69.6642	110.17	67.2189	gtf2h5
ENSDARG00000002403	0.824927	0.00283337	0.0987853	94.6921	76.4462	77.4095	127.213	172.567	137.127	nusap1
ENSDARG00000061638	1.49386	0.00285972	0.0995172	17.9588	14.8212	10.2078	31.2984	36.0734	51.0864	dcakd
ENSDARG00000005576	-0.754872	0.00287653	0.099915	4440.73	4071.15	2135.14	2131.32	2065.93	2109.78	mphosph8
ENSDARG00000101687	-0.904618	0.00294471	0.102092	613.866	533.563	247.54	241.301	232.039	269.772	CU929259.1
ENSDARG00000086685	-0.671356	0.00296592	0.102636	706.925	1003.94	1049.71	563.371	483.578	689.218	trim63b
ENSDARG00000075282	-0.572242	0.00298559	0.102974	3430.14	3192.02	2430.32	2148.48	1810.49	2126.81	irs2b
ENSDARG00000098942	-0.66656	0.00298676	0.102974	496.317	516.402	349.619	287.743	306.136	263.498	rp9
ENSDARG00000088030	-0.573827	0.00299453	0.103051	30665.5	22785.6	20818.9	17904.7	16305.2	15682.6	rpl35a
ENSDARG00000027749	-1.01147	0.00301045	0.103349	1092.22	1659.97	472.964	587.602	472.853	539.544	hirip3
ENSDARG00000092947	-0.599002	0.00301432	0.103349	62602.9	45037.7	40537.1	35357.1	30293.8	32172.8	cyt1
ENSDARG00000074794	1.04204	0.0030309	0.103726	48.9787	55.3845	111.436	121.155	176.467	151.467	necab3
ENSDARG00000058237	1.26645	0.00305799	0.10416	17.9588	25.7421	57.8445	83.799	90.6709	75.2852	ssbp3a
ENSDARG00000101020	1.16098	0.0030594	0.10416	24.4893	30.4225	51.0392	79.7605	98.4705	62.7377	KHDRBS3
ENSDARG00000025299	-1.10903	0.00306039	0.10416	509.378	322.946	136.955	172.646	139.419	135.334	tspan9a
ENSDARG00000011334	0.6388	0.00307369	0.104245	359.177	354.149	441.489	536.111	727.317	536.855	ncaldb
ENSDARG00000078366	1.70778	0.00308468	0.104245	8.16311	7.02057	17.8637	29.2792	28.2737	51.9827	robo2
ENSDARG00000087996	-1.00217	0.00308637	0.104245	151.834	106.869	98.6758	72.6931	65.322	39.4351	pabpn1l
ENSDARG00000078736	1.62949	0.00309868	0.104245	11.4284	10.9209	25.5196	23.2214	62.3972	64.5302	si:dkey-93n13.3
ENSDARG00000062806	-1.07166	0.00310084	0.104245	146.936	100.628	65.5003	50.4813	43.873	52.8789	ttll9
ENSDARG00000073713	0.936927	0.00310164	0.104245	45.7134	46.0237	51.8899	89.8567	105.295	80.6627	vav3b
ENSDARG00000093058	-0.503917	0.00310217	0.104245	744.476	743.4	735.816	511.88	512.827	543.129	si:dkey-13i19.8
ENSDARG00000089101	1.9099	0.0031155	0.104504	4.89787	7.80063	9.35719	17.1636	44.848	23.3026	plrdgb
ENSDARG00000095451	-0.581689	0.00313844	0.105084	906.105	1222.36	950.18	636.064	664.92	758.23	si:ch211-196l7.4
ENSDARG00000074867	-0.82507	0.00314818	0.105144	210.608	137.291	153.118	90.8664	82.8712	106.654	stim2a
ENSDARG00000035427	-0.882801	0.00315155	0.105144	817.944	1255.12	483.171	444.236	416.306	526.1	surf6
ENSDARG00000093240	1.23803	0.00317011	0.105387	24.4893	27.3022	45.0847	50.4813	107.245	73.4927	GMEB2
ENSDARG00000092945	-1.15147	0.00317017	0.105387	723.252	628.731	193.098	298.849	158.918	236.611	si:ch211-250g4.3
ENSDARG00000091628	-0.827157	0.00319586	0.106051	620.396	510.941	279.865	255.435	274.937	262.602	cspp1b
ENSDARG00000042210	2.31237	0.00321073	NA	3.26524	0.780063	10.2078	24.231	27.2988	20.6138	sema3ab
ENSDARG00000098654	-1.31178	0.00321161	0.106384	83.2637	53.0443	38.2794	23.2214	28.2737	17.9251	FQ976914.1
ENSDARG00000078691	-0.584677	0.00322341	0.106585	2362.4	2128.01	1620.5	1274.15	1289.87	1507.5	gigyf1b
ENSDARG00000101317	1.03251	0.00323372	0.106736	91.4268	156.013	313.041	375.581	419.231	360.294	grinaa
ENSDARG00000002600	1.32619	0.00324076	0.106779	35.9177	46.8038	152.267	168.608	271.038	155.948	pcsk1
ENSDARG00000045930	1.01166	0.00325478	0.107051	117.549	201.256	381.944	431.11	567.424	423.031	rbpms2a
ENSDARG00000094423	-1.88592	0.00327687	0.107587	32.6524	28.8623	17.8637	11.1059	5.84973	4.48126	AL954359.2
ENSDARG00000057984	-0.72104	0.00330574	0.108259	223.669	279.263	203.306	157.502	123.819	147.882	eps8l1
ENSDARG00000044431	-0.915906	0.003309	0.108259	1673.44	1827.69	660.107	666.353	709.768	828.137	ppig
ENSDARG00000037203	-0.621002	0.00332497	0.108591	1074.27	1129.53	773.244	580.535	625.921	727.757	NA
ENSDARG00000020834	-0.931906	0.00336257	0.109626	1325.69	1520.34	553.776	696.642	468.954	615.726	si:dkey-230p4.1
ENSDARG00000063180	1.32373	0.00336964	0.109664	26.122	40.5633	112.286	132.261	206.691	115.617	dock3
ENSDARG00000091138	0.622025	0.00338807	0.109963	599.172	527.323	734.965	1126.74	918.408	820.967	actr3
ENSDARG00000099049	1.24592	0.00339065	0.109963	19.5915	19.5016	33.1755	57.5487	70.1968	45.7089	rragcb
ENSDARG00000071046	-0.632347	0.00342099	0.110753	310.198	294.084	276.463	183.752	213.515	170.288	bbip1
ENSDARG00000094197	1.91218	0.00342882	0.110814	0	10.1408	16.1624	30.2888	40.9481	34.9539	si:ch211-196c10.11
ENSDARG00000014550	1.16244	0.00344316	0.110963	32.6524	25.7421	56.1432	62.5968	95.5456	99.484	rfx3
ENSDARG00000100823	-0.645379	0.00344833	0.110963	950.186	767.582	734.965	544.189	403.632	617.518	selenok
ENSDARG00000052371	-0.589093	0.00345136	0.110963	551.826	483.639	452.548	286.734	345.134	354.916	higd2a
ENSDARG00000006584	1.15345	0.00346689	0.111174	60.407	118.57	267.956	312.984	384.132	305.622	phf8
ENSDARG00000102300	-1.03926	0.0034699	0.111174	177.956	215.297	81.6628	74.7123	77.9964	77.974	ca9
ENSDARG00000098826	1.25263	0.00350434	0.112085	29.3872	27.3022	88.468	113.078	129.669	107.55	plcl2
ENSDARG00000057456	0.678136	0.00351072	0.112096	168.16	174.734	241.586	307.936	335.385	295.763	ppp3ccb
ENSDARG00000098702	-0.882589	0.0035312	0.112556	499.582	498.46	239.034	268.561	174.517	226.752	zgc:165603
ENSDARG00000076952	-1.50667	0.00354512	0.112564	52.2439	48.3639	23.8183	18.1733	14.6243	10.755	fer1l4
ENSDARG00000075349	-0.846007	0.00354613	0.112564	1995.06	2439.26	962.94	1115.64	875.51	1010.97	si:ch73-138n13.1
ENSDARG00000041493	0.767808	0.0035496	0.112564	96.3247	95.1677	118.241	210.002	155.018	164.014	ipo4
ENSDARG00000096147	-2.45072	0.00355958	NA	37.5503	15.6013	10.2078	1.00963	3.89982	6.27377	BX465862.4
ENSDARG00000098488	1.18148	0.00357656	0.113143	16.3262	51.4842	62.9484	95.9145	101.395	107.55	NA
ENSDARG00000043757	-1.01814	0.00358465	0.113143	925.697	943.876	301.982	435.149	308.086	328.028	ptbp3
ENSDARG00000009131	1.9292	0.00358707	0.113143	3.26524	4.68038	16.1624	32.308	41.9231	21.5101	slc10a4
ENSDARG00000020845	-0.794483	0.00359224	0.113143	1585.28	1276.96	687.328	726.931	669.794	647.094	tns1b
ENSDARG00000093382	-0.653654	0.00361956	0.113683	395.095	498.46	439.788	323.08	222.29	303.83	uqcc3
ENSDARG00000015970	-0.902893	0.00362162	0.113683	1580.38	1415.81	569.087	624.959	587.898	691.907	phip
ENSDARG00000086551	1.20112	0.0036418	0.113985	26.122	62.405	124.195	166.588	155.993	174.769	irs4a
ENSDARG00000056504	-0.605839	0.00364349	0.113985	385.299	447.756	344.515	259.474	272.988	241.988	frg1
ENSDARG00000086896	0.886673	0.00365713	0.114194	106.12	152.892	259.449	362.456	297.361	306.518	fubp3
ENSDARG00000075666	-0.573394	0.00366248	0.114194	2876.68	4146.03	3232.48	2078.82	2235.57	2580.31	tsc22d3
ENSDARG00000102340	0.604981	0.0036693	0.114215	834.27	586.607	735.816	966.212	1271.34	1036.07	ptn
ENSDARG00000095022	0.966374	0.00369355	0.114741	48.9787	35.8829	53.5912	90.8664	100.42	77.974	thsd7ba
ENSDARG00000077409	-0.73523	0.00369883	0.114741	153.466	139.631	155.67	92.8856	86.771	89.6253	cby1
ENSDARG00000012820	-0.68609	0.0037047	0.114741	7983.52	8221.08	4405.54	4185.91	4278.1	4344.14	nop56
ENSDARG00000077725	0.820396	0.00373949	0.115126	89.7942	101.408	123.345	216.06	206.691	136.23	NA
ENSDARG00000103038	-0.751787	0.00374706	0.115126	199.18	322.166	295.177	161.54	139.419	186.421	pik3r3a
ENSDARG00000042791	0.938251	0.00374945	0.115126	78.3659	87.3671	142.91	194.858	259.338	141.608	git2b
ENSDARG00000004305	1.02881	0.00375377	0.115126	45.7134	75.6661	105.481	129.232	215.465	124.579	vangl1
ENSDARG00000103064	1.57361	0.00375621	0.115126	8.16311	36.663	85.916	83.799	194.991	118.305	NA
ENSDARG00000012899	-0.708184	0.00376602	0.115126	259.587	273.022	195.65	157.502	157.943	129.957	ddx49
ENSDARG00000041464	1.62442	0.00377049	0.115126	3.26524	12.481	20.4157	35.3369	38.9982	43.0201	NA
ENSDARG00000023298	-0.53687	0.00377123	0.115126	34923.4	25518.2	25158.9	20475.2	19589.8	18931.5	rps27.1
ENSDARG00000078995	-1.409	0.0037729	0.115126	31.0198	63.1851	38.2794	13.1251	17.5492	19.7176	tex11
ENSDARG00000005791	-0.631129	0.0037991	0.115736	39006.6	29664.2	22263.3	21235.5	19206.6	18267.4	rpl28
ENSDARG00000097689	-0.983693	0.00381383	0.115994	527.337	255.861	204.157	197.887	169.642	129.06	CT867948.1
ENSDARG00000015860	1.35119	0.0038409	0.116627	16.3262	42.1234	96.9745	164.569	139.419	100.38	mtmr9
ENSDARG00000070849	-0.579885	0.00384907	0.116684	43320	33208.1	27494	24892.3	21889.7	22806	rps15
ENSDARG00000025220	0.515001	0.00389033	0.117192	462.032	445.416	412.567	625.968	605.447	652.472	sppl3
ENSDARG00000036031	1.09463	0.00389496	0.117192	45.7134	31.9826	40.8314	64.6161	117.97	68.1152	sept5b
ENSDARG00000103546	1.04527	0.00389794	0.117192	42.4482	67.8655	117.39	133.271	200.841	142.504	purbb
ENSDARG00000006299	0.582991	0.00389889	0.117192	303.668	301.884	330.904	397.793	509.902	495.628	arhgef7a
ENSDARG00000067850	-0.530598	0.00390761	0.117192	744.476	741.06	610.769	478.563	485.528	485.769	jund
ENSDARG00000102503	1.51042	0.00390763	0.117192	13.061	7.80063	18.7144	32.308	36.0734	43.9164	CABZ01066962.1
ENSDARG00000059483	-0.64621	0.00390996	0.117192	370.605	358.829	313.891	208.993	190.116	266.187	tead1b
ENSDARG00000088899	0.772568	0.00393282	0.117331	122.447	159.133	209.261	271.589	338.31	234.818	ralgapb
ENSDARG00000029331	0.626872	0.00395723	0.117331	222.037	296.424	273.06	366.494	467.979	393.455	atxn7l3
ENSDARG00000030463	-0.71494	0.00397061	0.117331	189.384	265.221	265.404	144.377	129.669	166.703	tppp3
ENSDARG00000096991	0.836035	0.00397226	0.117331	63.6723	66.3054	59.5458	101.972	129.669	106.654	CR847968.1
ENSDARG00000061829	1.16013	0.00397469	0.117331	52.2439	81.1266	185.443	174.665	329.535	215.101	si:dkey-110c1.7
ENSDARG00000043562	-0.555866	0.00398322	0.117331	687.334	594.408	666.062	467.457	379.258	476.806	zgc:65997
ENSDARG00000091974	-1.0002	0.00398549	0.117331	231.832	215.297	103.78	119.136	70.1968	85.144	CR356233.1
ENSDARG00000054777	-0.492794	0.0039897	0.117331	822.841	868.99	768.991	578.516	585.948	584.357	si:dkey-46a10.3
ENSDARG00000036678	-1.01841	0.00399719	0.117331	62.0396	88.9272	71.4549	40.385	38.9982	31.3688	trmt10a
ENSDARG00000070620	-0.891544	0.00399865	0.117331	775.495	516.402	284.969	300.869	260.313	285.905	grin2db
ENSDARG00000099488	1.16146	0.00400686	0.117331	27.7546	21.8418	46.786	83.799	74.0966	59.1527	NA
ENSDARG00000041435	-0.645119	0.00400723	0.117331	65851.8	49049.6	36694.7	36079	30652.6	30201	uba52
ENSDARG00000079847	0.665055	0.00400887	0.117331	192.649	198.136	165.027	270.58	350.009	259.913	zgc:194578
ENSDARG00000018773	1.69296	0.00400994	0.117331	17.9588	4.68038	25.5196	50.4813	74.0966	29.5763	hivep2b
ENSDARG00000090387	-1.05424	0.00401004	0.117331	231.832	266.001	90.1693	82.7893	97.4956	102.173	onecut2
ENSDARG00000076241	-0.590037	0.00401563	0.117331	9258.6	6027.55	6973.66	5032.99	4325.88	5424.12	txlnbb
ENSDARG00000091161	1.13022	0.0040326	0.117629	29.3872	59.2848	102.078	160.531	157.943	106.654	rpz
ENSDARG00000045296	-0.598953	0.00404724	0.117629	475.093	474.278	364.931	289.763	270.063	306.518	cops9
ENSDARG00000062268	-0.918933	0.00404994	0.117629	91.4268	121.69	81.6628	56.5391	50.6977	49.2939	jarid2b
ENSDARG00000086980	1.07318	0.00405113	0.117629	47.346	50.7041	109.734	157.502	179.392	104.862	mbd6
ENSDARG00000039218	2.6833	0.00407658	NA	3.26524	0.780063	5.10392	9.08664	38.0233	10.755	gpr101
ENSDARG00000055630	-1.20858	0.00407966	0.118272	124.079	55.3845	59.5458	31.2984	27.2988	43.0201	foxh1
ENSDARG00000004074	1.21408	0.0041175	0.119183	24.4893	49.144	111.436	142.357	161.843	132.645	bach2b
ENSDARG00000052016	-0.652064	0.00413302	0.119446	466.93	584.267	443.191	256.445	315.886	379.115	cabp2a
ENSDARG00000087867	2.02904	0.00416579	0.120206	3.26524	3.12025	14.4611	17.1636	34.1234	36.7464	CABZ01043955.1
ENSDARG00000046087	0.853568	0.00417952	0.120416	75.1006	103.748	126.747	164.569	239.839	153.259	brd2b
ENSDARG00000017720	0.993026	0.0042169	0.121181	39.1829	44.4636	32.3248	81.7797	83.8462	65.4264	si:ch211-106h11.1
ENSDARG00000104011	-0.612437	0.00421914	0.121181	26332.6	20677.9	15424.1	14865.7	13070.3	12898	rps17
ENSDARG00000078214	-0.555814	0.00422658	0.121208	2295.47	2558.61	1744.69	1542.71	1405.89	1539.76	mybbp1a
ENSDARG00000071012	2.63601	0.00424592	0.121301	4.89787	10.1408	0	67.645	10.7245	16.1325	ifit14
ENSDARG00000056478	0.758623	0.00424664	0.121301	119.181	127.15	165.027	214.041	291.512	193.591	si:ch211-168b3.1
ENSDARG00000051748	-0.894618	0.00424943	0.121301	432.645	471.158	193.949	222.118	178.417	189.109	ccnd2a
ENSDARG00000055154	1.3454	0.00426068	0.121436	17.9588	38.2231	57.8445	88.8471	154.043	52.8789	slc8a4a
ENSDARG00000053370	-0.743401	0.00427825	0.121603	1733.84	2088.23	975.7	948.039	1036.38	881.016	eif3jb
ENSDARG00000099151	0.833088	0.00427962	0.121603	75.1006	131.831	81.6628	178.704	155.993	184.628	CABZ01073339.1
ENSDARG00000013963	0.749224	0.00431661	0.122022	1085.69	627.951	663.51	1719.39	1188.47	1078.19	mipb
ENSDARG00000055302	0.690642	0.00431754	0.122022	132.242	110.769	153.118	200.916	216.44	221.374	grid2
ENSDARG00000092895	-0.716935	0.00432054	0.122022	243.261	174.734	220.319	146.396	126.744	113.824	si:dkey-188i13.11
ENSDARG00000075116	0.926821	0.00432063	0.122022	68.5701	77.2262	155.67	198.896	182.317	197.176	sall2
ENSDARG00000034650	-0.787806	0.00433911	0.122358	140.405	168.494	130.15	69.6642	91.6458	93.2103	fabp7b
ENSDARG00000060846	1.15871	0.00434954	0.122466	32.6524	55.3845	110.585	136.3	201.816	112.032	cabp7b
ENSDARG00000100632	-2.07692	0.00435176	NA	29.3872	28.0823	11.0585	3.02888	4.87478	8.06627	BX649328.1
ENSDARG00000006253	0.794213	0.00435898	0.122546	93.0595	187.995	176.936	255.435	271.038	276.942	mier3a
ENSDARG00000010181	0.777557	0.0043685	0.122628	70.2027	82.6867	87.6173	127.213	157.943	129.957	asap2a
ENSDARG00000036008	1.01184	0.00438275	0.122843	112.651	234.019	404.911	447.264	623.972	453.504	caly
ENSDARG00000071059	1.15559	0.00440938	0.123035	29.3872	60.8449	113.137	136.3	197.916	126.372	gtpbp2b
ENSDARG00000092677	-0.559696	0.00441143	0.123035	610.601	489.88	518.899	399.812	356.834	339.68	coa6
ENSDARG00000058448	-0.809749	0.00441516	0.123035	264.485	283.943	165.027	122.165	117.97	165.807	zrsr2
ENSDARG00000052419	-0.755871	0.00442412	0.123035	4014.62	4843.41	2153	2381.71	1958.69	2179.69	ankrd12
ENSDARG00000036462	-1.03609	0.00443647	0.123035	690.599	716.098	231.378	331.157	186.217	280.527	rab11fip1b
ENSDARG00000068732	0.605699	0.00443675	0.123035	272.648	282.383	385.346	474.524	474.803	485.769	spry4
ENSDARG00000102924	-0.591024	0.00444629	0.123035	406.523	430.595	339.411	282.695	253.488	244.677	zgc:112334
ENSDARG00000094791	-0.915312	0.00445267	0.123035	166.527	259.761	127.598	97.9337	77.9964	118.305	si:dkey-193n17.9
ENSDARG00000060434	-0.96983	0.00445574	0.123035	1662.01	1788.68	531.659	667.363	686.369	678.463	map1b
ENSDARG00000053617	1.10644	0.0044622	0.123035	40.8156	93.6076	160.774	218.079	259.338	166.703	camk2a
ENSDARG00000010108	1.30073	0.00446243	0.123035	17.9588	31.2025	68.903	85.8182	138.444	72.5965	bri3bp
ENSDARG00000001244	-0.734513	0.00447154	0.123103	2620.36	4057.89	2050.93	1478.09	1648.65	2120.53	srrm1
ENSDARG00000071709	1.25039	0.00449395	0.123537	50.6113	53.0443	176.085	162.55	322.71	185.524	ppp1r9bb
ENSDARG00000040246	2.05007	0.00450551	0.123597	1.63262	3.90032	12.7598	17.1636	34.1234	28.6801	rap2ab
ENSDARG00000101464	0.737622	0.00450942	0.123597	88.1616	99.8481	81.6628	158.511	154.043	138.023	HDGFL3
ENSDARG00000002967	-0.713586	0.00452802	0.123753	1302.83	1345.61	705.192	700.681	715.617	627.377	pdap1b
ENSDARG00000037276	-1.10109	0.00453252	0.123753	246.526	226.218	74.8575	80.7701	81.8963	91.4178	map9
ENSDARG00000099727	1.26129	0.00454837	0.123753	27.7546	49.924	134.403	156.492	217.415	141.608	ssbp2
ENSDARG00000059886	1.15389	0.00455044	0.123753	24.4893	104.528	114.838	173.656	194.991	183.732	fam222ba
ENSDARG00000009978	-0.488544	0.0045518	0.123753	2277.51	2173.26	2484.76	1861.75	1531.66	1550.52	icn
ENSDARG00000040177	-0.60233	0.0045551	0.123753	987.736	1425.18	1072.67	643.132	817.988	837.1	rgs16
ENSDARG00000042829	1.95799	0.00455568	NA	4.89787	6.2405	6.80523	14.1348	37.0483	19.7176	si:dkey-30j22.1
ENSDARG00000060526	1.2434	0.00457266	0.124049	11.4284	29.6424	38.2794	75.722	59.4723	59.1527	bmp3
ENSDARG00000018032	1.1197	0.00459755	0.124484	31.0198	56.1645	106.332	112.069	175.492	139.815	scn8ab
ENSDARG00000041382	1.15903	0.00460207	0.124484	16.3262	42.9035	40.8314	74.7123	93.5957	61.8414	si:dkey-283b15.2
ENSDARG00000090889	1.67153	0.00464114	0.125358	6.53049	12.481	8.50654	41.3947	28.2737	20.6138	si:ch211-132p1.3
ENSDARG00000027957	-0.668759	0.00465304	0.125497	1108.55	975.859	615.023	585.583	535.251	574.498	fgf12a
ENSDARG00000079323	1.28962	0.00468338	0.126132	22.8567	64.7452	150.566	162.55	215.465	212.412	rgmb
ENSDARG00000013813	0.828003	0.00469397	0.126234	119.181	156.793	272.209	326.109	331.485	322.651	fam219ab
ENSDARG00000059897	0.930393	0.00470959	0.126472	84.8963	80.3465	171.832	173.656	257.388	215.101	ntrk2a
ENSDARG00000001930	0.758354	0.0047331	0.12692	104.488	123.25	159.072	177.694	260.313	220.478	klhl15
ENSDARG00000033899	0.481117	0.00474923	0.126948	1616.3	1631.89	1381.46	2172.72	2308.69	1978.93	ap2m1b
ENSDARG00000102725	-0.832646	0.00475354	0.126948	194.282	251.18	133.553	101.972	124.794	98.5878	CABZ01081909.1
ENSDARG00000042933	-0.634596	0.00475465	0.126948	2218.73	1574.95	1305.75	1223.67	1010.05	1046.82	bloc1s6
ENSDARG00000032344	1.11489	0.00477099	0.127201	47.346	69.4256	177.787	193.848	234.964	215.997	pde4a
ENSDARG00000034907	1.55145	0.00481083	0.128026	14.6936	10.9209	57.8445	69.6642	116.995	61.8414	paqr7b
ENSDARG00000019398	-0.621895	0.00481571	0.128026	1294.67	917.354	982.505	848.086	619.097	605.867	psma6a
ENSDARG00000071670	-0.53464	0.00483929	0.128469	1142.84	1176.34	952.732	692.604	860.886	704.455	tma7
ENSDARG00000020086	1.16825	0.00485192	0.128621	26.122	21.8418	55.2925	69.6642	87.746	77.0777	nuak1a
ENSDARG00000063211	1.04609	0.00487278	0.12864	29.3872	46.8038	77.4095	89.8567	123.819	109.343	exoc8
ENSDARG00000102720	-1.3706	0.00488036	0.12864	53.8765	34.3228	42.5327	24.231	10.7245	15.2363	zgc:123284
ENSDARG00000055524	-0.550943	0.0048878	0.12864	1629.36	1496.94	1137.32	1037.9	958.381	911.489	rnf7
ENSDARG00000092457	-1.22485	0.00488928	0.12864	111.018	125.59	40.8314	40.385	31.1986	46.6051	BX548073.2
ENSDARG00000028521	1.45192	0.00489543	0.12864	17.9588	14.8212	41.682	72.6931	99.4455	34.0576	c1ql3b
ENSDARG00000022045	-0.784198	0.00490478	0.12864	8376.98	8878.68	3742.88	4306.06	3727.26	4158.61	map1ab
ENSDARG00000030012	-0.502409	0.00490626	0.12864	780.393	837.008	842.147	556.304	537.201	643.509	lrrfip1a
ENSDARG00000039347	-0.585083	0.00490801	0.12864	36683.4	24178.1	23647.3	20156.2	18113.7	18059.5	rps24
ENSDARG00000077145	0.715896	0.00493706	0.129219	173.058	206.717	279.014	369.523	426.056	292.178	adcy3a
ENSDARG00000087574	-1.26114	0.00498186	0.130208	101.223	165.373	46.786	58.5583	32.1735	40.3314	nox1
ENSDARG00000061960	1.38294	0.00499627	0.130268	8.16311	29.6424	45.0847	55.5294	101.395	66.3227	ube3b
ENSDARG00000044562	-0.515018	0.00499819	0.130268	3204.84	4238.86	3134.66	2358.49	2515.39	2531.02	cycsb
ENSDARG00000060071	-0.622664	0.00502551	0.130649	1665.27	1889.31	1106.7	947.029	1034.43	1045.03	papd5
ENSDARG00000061352	0.659279	0.00502686	0.130649	223.669	279.263	307.086	341.254	511.852	431.097	bcl11aa
ENSDARG00000098458	-0.636413	0.00503774	0.130724	46420.3	30183.8	26013	24016	20927.4	21066.4	NA
ENSDARG00000015502	0.589177	0.00504381	0.130724	404.89	403.293	539.315	747.123	585.948	697.285	adam10b
ENSDARG00000001014	0.798676	0.00506222	0.13093	155.099	174.734	319.846	389.716	339.285	406.899	myh9b
ENSDARG00000023914	1.26967	0.00506585	0.13093	35.9177	22.6218	74.8575	75.722	157.943	89.6253	mark4a
ENSDARG00000105619	0.533664	0.00508881	0.131341	326.524	380.671	325.8	514.909	510.877	472.325	NA
ENSDARG00000053101	-0.697469	0.005111	0.131609	711.823	1025.78	615.023	388.706	475.778	587.045	prpf38b
ENSDARG00000089207	1.10299	0.00511525	0.131609	19.5915	34.3228	46.786	82.7893	77.9964	60.9452	ankrd27
ENSDARG00000013861	0.976184	0.00512651	0.131609	48.9787	60.8449	122.494	167.598	157.943	137.127	armc1
ENSDARG00000041607	-0.498167	0.00512752	0.131609	1897.11	2262.18	2323.99	1416.51	1464.38	1711.84	eif4ebp3l
ENSDARG00000104652	-2.63057	0.00513937	NA	13.061	25.7421	12.7598	0	1.94991	6.27377	NA
ENSDARG00000037607	1.27521	0.0051563	0.132165	26.122	14.0411	31.4742	46.4428	77.9964	47.5014	nol4lb
ENSDARG00000075956	1.21687	0.00516815	0.132254	24.4893	60.0649	110.585	99.953	174.517	186.421	faxca
ENSDARG00000101199	-0.526359	0.00518326	0.132254	6899.46	7067.37	9006.72	5331.84	4627.14	5993.24	rbp4
ENSDARG00000102045	-1.54781	0.00518733	0.132254	45.7134	32.7626	21.2663	14.1348	8.7746	10.755	FP326652.1
ENSDARG00000103985	0.997844	0.00518824	0.132254	34.2851	47.5838	68.0523	114.088	75.0716	114.72	spry1
ENSDARG00000101954	-0.900013	0.00520123	0.132403	994.267	647.452	372.586	451.303	357.809	267.98	hoxc6b
ENSDARG00000099970	-0.782933	0.00522361	0.132791	986192	736027	432301	535772	347086	369311	CR383676.1
ENSDARG00000021838	-0.550511	0.00526753	0.133456	38588.7	26907.5	28499.5	24308.8	20259.6	19605.5	rps23
ENSDARG00000030114	1.01523	0.00526788	0.133456	45.7134	29.6424	42.5327	59.5679	90.6709	85.144	vps4a
ENSDARG00000101044	2.13707	0.00527132	0.133456	0	7.02057	11.9092	16.154	51.6726	21.5101	si:ch73-138e16.6
ENSDARG00000078075	0.578631	0.00529441	0.133727	306.933	315.926	405.762	485.63	567.424	486.665	zgc:101577
ENSDARG00000037392	-0.710475	0.00529983	0.133727	943.656	757.441	472.113	409.908	466.029	449.023	med19a
ENSDARG00000089461	-1.16541	0.00530992	0.133727	55.5091	47.5838	45.9353	18.1733	27.2988	20.6138	ciz1b
ENSDARG00000063254	0.785257	0.0053108	0.133727	79.9985	99.8481	146.312	201.925	190.116	175.666	r3hdm4
ENSDARG00000078707	-0.825515	0.00532327	0.13386	388.564	396.272	186.293	166.588	189.141	190.902	sema7a
ENSDARG00000071860	-0.695387	0.00533061	0.133863	1266.91	1042.94	633.737	610.824	614.222	589.734	nrn1a
ENSDARG00000044628	-0.644855	0.00538366	0.134831	231.832	242.6	205.008	160.531	128.694	145.193	dtd1
ENSDARG00000009958	1.28962	0.00538963	0.134831	13.061	38.2231	79.1108	102.982	124.794	98.5878	cbl
ENSDARG00000035692	-0.502418	0.00539615	0.134831	74754.5	53372.7	59217.4	46076.3	42804.4	43365.2	rps3a
ENSDARG00000003244	-0.572375	0.00539816	0.134831	618.764	565.546	500.184	438.178	326.61	366.567	gbp3
ENSDARG00000025850	-0.589054	0.00542399	0.135294	22138.4	16876.7	13290.6	12808.1	10917.6	11041.8	rps21
ENSDARG00000100267	0.646782	0.00543616	0.135379	133.875	163.813	182.891	267.551	262.263	227.648	FO904977.1
ENSDARG00000061644	2.19386	0.00544198	0.135379	0	2.34019	22.9677	37.3562	33.1485	51.0864	ensab
ENSDARG00000002213	-1.08316	0.00549766	0.136365	191.017	154.452	63.799	74.7123	52.6476	64.5302	invs
ENSDARG00000092402	-0.835408	0.00550326	0.136365	331.422	257.421	167.579	178.704	116.995	126.372	BX569787.1
ENSDARG00000052818	1.11536	0.00551071	0.136365	26.122	50.7041	95.2732	140.338	137.469	102.173	smcr8a
ENSDARG00000057669	0.734297	0.00551218	0.136365	107.753	99.8481	147.163	222.118	198.891	171.184	NA
ENSDARG00000095556	-0.487553	0.00552475	0.136365	3273.41	3160.82	2659.99	2387.77	2136.13	1961	CR318588.4
ENSDARG00000091101	-1.48085	0.00552599	0.136365	35.9177	67.0854	29.7729	10.0963	24.3739	13.4438	fabp10b
ENSDARG00000098969	0.632822	0.00553295	0.136365	326.524	563.986	481.47	692.604	693.193	751.06	NA
ENSDARG00000005574	0.739318	0.00558948	0.137552	109.386	131.831	169.28	195.867	279.812	214.204	vsx2
ENSDARG00000090815	1.6734	0.00559595	0.137552	3.26524	14.0411	24.669	27.2599	72.1467	40.3314	kcnj10a
ENSDARG00000079348	1.15252	0.00564116	0.13848	27.7546	53.8243	120.793	133.271	157.943	165.807	LO018552.1
ENSDARG00000074216	0.897613	0.00566098	0.138784	53.8765	74.106	114.838	174.665	123.819	159.533	wu:fc38h03
ENSDARG00000071040	-0.5091	0.00567943	0.138995	522.439	542.144	493.379	387.696	355.859	351.331	smim8
ENSDARG00000095192	-0.659228	0.00568939	0.138995	204.078	211.397	187.144	110.049	140.394	130.853	BX957317.1
ENSDARG00000056475	-0.766044	0.00569203	0.138995	594.274	999.261	937.421	342.263	486.503	661.434	trnau1apb
ENSDARG00000058011	0.742585	0.00570136	0.13904	83.2637	105.309	103.78	133.271	185.242	173.873	arxa
ENSDARG00000032799	0.967452	0.00571745	0.13925	32.6524	56.1645	64.6497	84.8086	126.744	94.1065	kcnd2
ENSDARG00000071727	-1.21259	0.00573467	0.139486	133.875	120.91	39.1301	45.4332	43.873	36.7464	si:dkey-37o8.1
ENSDARG00000077219	-0.825297	0.00574443	0.139541	101.223	94.3876	102.929	58.5583	48.7478	60.9452	si:ch211-106h4.6
ENSDARG00000027182	-0.644311	0.00580094	0.140722	3683.2	2262.96	2209.15	1900.12	1480.96	1831.94	rnf25
ENSDARG00000103822	-1.08556	0.00580821	0.140722	120.814	129.49	50.1886	50.4813	44.848	45.7089	NA
ENSDARG00000058114	0.710861	0.00582429	0.140928	91.4268	86.587	113.137	167.598	155.993	154.155	impad1
ENSDARG00000011247	-0.750773	0.00587389	0.141944	432.645	457.897	253.495	238.272	182.317	258.121	rnpc3
ENSDARG00000035860	-0.543747	0.00589853	0.142326	23651.8	18572.5	15517.6	14512.4	12517.5	12576.2	rps28
ENSDARG00000087732	-1.08157	0.00590503	0.142326	230.2	85.0269	94.4226	54.5198	70.1968	66.3227	RF00017
ENSDARG00000105778	1.19789	0.00595099	0.143248	19.5915	35.8829	82.5134	96.9241	124.794	101.277	NA
ENSDARG00000031044	-0.729443	0.00599245	0.144059	243.261	420.454	387.898	204.954	177.442	254.536	lipg
ENSDARG00000030602	-0.49591	0.00601101	0.144319	33811.6	27676.6	24520.1	21838.2	20141.6	19005.9	rps19
ENSDARG00000099652	0.516996	0.00605069	0.145084	359.177	401.732	436.385	595.679	587.898	534.167	xpot
ENSDARG00000043406	1.07642	0.00606759	0.14518	31.0198	53.0443	107.182	116.107	141.369	152.363	slc8a1b
ENSDARG00000020602	0.586461	0.00607032	0.14518	3394.22	2680.3	2306.12	4364.61	4849.43	3362.74	grk7a
ENSDARG00000055026	0.975965	0.00608873	0.145433	63.6723	76.4462	154.819	138.319	215.465	231.233	ptch2
ENSDARG00000004219	0.786872	0.00610931	0.145737	70.2027	71.7658	60.3964	114.088	103.345	130.853	slc6a3
ENSDARG00000052341	1.11142	0.0061297	0.146036	68.5701	63.9652	204.157	197.887	323.685	210.619	sgcb
ENSDARG00000093089	-0.731066	0.00623436	0.148339	208.976	212.177	155.67	91.876	122.844	131.749	tac3a
ENSDARG00000009472	-0.911579	0.00626515	0.148636	558.357	421.234	188.845	226.156	180.367	212.412	med19b
ENSDARG00000062462	1.35098	0.00626779	0.148636	11.4284	49.144	98.6758	102.982	157.943	153.259	shisa7a
ENSDARG00000103752	1.28025	0.00628815	0.148636	21.2241	21.0617	55.2925	85.8182	106.27	48.3976	DUSP26
ENSDARG00000105046	-0.596487	0.00629404	0.148636	365.707	322.166	268.807	207.983	203.766	218.686	ccnf
ENSDARG00000100480	0.914553	0.00629886	0.148636	58.7744	34.3228	59.5458	96.9241	94.5707	93.2103	si:ch73-364h19.2
ENSDARG00000043410	1.49335	0.00631313	0.148636	9.79573	10.9209	32.3248	32.308	70.1968	50.1901	xkr6b
ENSDARG00000070922	-0.569029	0.00631317	0.148636	11931.2	12786.8	7908.53	7508.59	6872.46	7610.08	cnbpb
ENSDARG00000079414	1.2041	0.00631685	0.148636	35.9177	42.1234	107.182	144.377	204.741	82.4552	sez6b
ENSDARG00000075754	1.61603	0.00631879	0.148636	26.122	4.68038	39.9807	59.5679	110.17	45.7089	mri1
ENSDARG00000054930	0.886136	0.00637032	0.149658	76.7332	78.7864	150.566	230.195	190.116	149.674	tpra1
ENSDARG00000016818	1.48971	0.00639983	0.150151	26.122	14.0411	5.95458	46.4428	42.898	34.0576	abcg2d
ENSDARG00000003046	1.62396	0.00641095	0.150151	4.89787	16.3813	35.7275	35.3369	101.395	44.8126	sorbs2a
ENSDARG00000053665	1.05154	0.00642365	0.150151	40.8156	39.0032	48.4873	93.8952	120.894	51.9827	gabrg2
ENSDARG00000012389	0.641907	0.00643146	0.150151	159.997	213.737	254.346	354.379	308.086	324.443	adar
ENSDARG00000101644	1.01367	0.00643168	0.150151	27.7546	43.6835	71.4549	112.069	91.6458	90.5215	ARHGEF17
ENSDARG00000075323	-0.7037	0.00643981	0.150152	703.66	707.517	375.989	373.562	351.959	370.152	srfbp1
ENSDARG00000067777	-1.08239	0.0064611	0.15046	53.8765	84.2468	54.4418	31.2984	23.3989	36.7464	zgc:158640
ENSDARG00000038731	-0.553812	0.00647576	0.150568	1182.02	1327.67	966.343	690.584	763.39	913.281	slc25a36a
ENSDARG00000102428	-0.932866	0.00648198	0.150568	99.5899	129.49	69.7536	45.4332	55.5725	55.5677	BX088544.1
ENSDARG00000088337	-1.17508	0.00650241	0.150854	45.7134	85.0269	68.0523	37.3562	16.5742	34.9539	NA
ENSDARG00000105590	-0.66731	0.00651696	0.151003	223.669	291.744	318.145	182.742	144.293	199.864	si:cabz01007794.1
ENSDARG00000043781	-0.69292	0.00652523	0.151007	215.506	151.332	202.456	122.165	109.195	119.202	psmb10
ENSDARG00000022739	1.30595	0.00653756	0.151104	9.79573	17.1614	25.5196	47.4524	36.0734	50.1901	NA
ENSDARG00000093232	-0.821461	0.00655812	0.151134	504.48	331.527	226.274	201.925	237.889	158.637	CR847566.1
ENSDARG00000008818	0.826113	0.0065607	0.151134	63.6723	76.4462	88.468	110.049	175.492	122.787	hsf1
ENSDARG00000007204	-0.723007	0.00656326	0.151134	1686.5	1553.89	799.615	783.47	914.508	747.475	NA
ENSDARG00000100597	-0.671476	0.00660742	0.151802	831.005	721.558	459.353	461.399	363.658	435.579	ubxn4
ENSDARG00000075119	1.85883	0.0066086	0.151802	0	15.6013	10.2078	34.3273	43.873	22.4063	NA
ENSDARG00000030265	0.801473	0.0066708	0.152678	419.584	436.055	863.414	909.673	1287.92	803.939	scdb
ENSDARG00000086764	-0.828263	0.00667589	0.152678	1069.37	1024.22	417.671	485.63	425.081	501.901	mdc1
ENSDARG00000093120	0.841732	0.00667917	0.152678	60.407	88.9272	103.78	117.117	191.091	150.57	si:dkey-117m1.4
ENSDARG00000008372	-0.785107	0.00668309	0.152678	959.982	864.31	399.807	444.236	423.131	421.239	spred2b
ENSDARG00000097665	1.34396	0.00669073	0.152678	13.061	17.1614	20.4157	50.4813	25.3488	54.6714	si:ch211-235m3.10
ENSDARG00000102338	1.21816	0.00669603	0.152678	11.4284	21.0617	30.6235	49.4717	52.6476	49.2939	ptar1
ENSDARG00000034897	-0.614177	0.00672291	0.15305	57953.2	38419.7	32335.9	30702.7	26369.6	27008.6	rps10
ENSDARG00000059854	0.93002	0.00674986	0.15305	32.6524	37.443	42.5327	68.6546	77.0215	70.804	CABZ01041604.1
ENSDARG00000037995	-0.854815	0.00675673	0.15305	119.181	197.356	119.942	71.6835	71.1718	99.484	gdf3
ENSDARG00000101877	-0.632856	0.00676058	0.15305	693.864	457.897	429.58	346.302	318.81	350.435	rbm34
ENSDARG00000042990	-1.25573	0.00677074	0.15305	66.9375	73.3259	34.8768	23.2214	15.5993	34.0576	cyp2p10
ENSDARG00000102802	-0.737978	0.00677108	0.15305	3557.48	3362.07	1568.61	1762.81	1590.15	1734.25	brdt
ENSDARG00000030311	-1.27715	0.00677706	0.15305	70.2027	60.0649	27.2209	24.231	19.4991	20.6138	tmc2b
ENSDARG00000067975	-0.535211	0.00677824	0.15305	2411.38	2049.23	1583.07	1408.43	1406.86	1351.55	atp5if1a
ENSDARG00000017665	0.848933	0.00678888	0.153104	86.529	97.5079	193.098	226.156	239.839	218.686	snrkb
ENSDARG00000094587	1.22199	0.00682777	0.153593	19.5915	14.0411	33.1755	45.4332	55.5725	55.5677	si:dkey-35m8.1
ENSDARG00000005834	1.36681	0.00683119	0.153593	14.6936	24.182	65.5003	62.5968	138.444	73.4927	gatad2b
ENSDARG00000103123	1.09807	0.00683534	0.153593	34.2851	23.4019	61.2471	68.6546	95.5456	91.4178	CR854980.1
ENSDARG00000012281	-0.894194	0.00685928	0.153944	1286.51	1094.43	408.314	533.083	449.455	516.241	zgc:65851
ENSDARG00000034893	0.504671	0.0069177	0.155068	333.055	329.187	370.034	473.515	511.852	480.391	rarab
ENSDARG00000078767	1.03389	0.00694624	0.15552	29.3872	32.7626	52.7405	78.7508	99.4455	60.0489	yeats2
ENSDARG00000090721	0.734342	0.00697574	0.155993	115.916	124.03	199.053	223.127	274.937	236.611	prdm2a
ENSDARG00000036152	-0.894592	0.00699975	0.15601	114.284	74.886	81.6628	53.5102	47.7728	43.0201	gas2b
ENSDARG00000076318	0.50378	0.00700071	0.15601	591.009	671.634	525.704	887.461	870.635	778.844	atp6v1ab
ENSDARG00000068217	1.01779	0.00700683	0.15601	26.122	37.443	56.9938	78.7508	70.1968	99.484	stx2b
ENSDARG00000019595	1.75364	0.00700795	NA	4.89787	5.46044	9.35719	19.1829	26.3238	22.4063	senp8
ENSDARG00000042887	1.02604	0.00701008	0.15601	44.0808	109.989	180.339	202.935	232.039	254.536	LO017798.1
ENSDARG00000063005	0.749199	0.00703757	0.156153	66.9375	82.6867	106.332	142.357	145.268	146.985	anapc7
ENSDARG00000016889	-0.521077	0.00703908	0.156153	8349.23	6111.79	5875.47	5181.4	4492.6	4492.91	eif3g
ENSDARG00000078139	1.23319	0.00704172	0.156153	13.061	29.6424	39.1301	61.5872	90.6709	45.7089	appl2
ENSDARG00000100789	-0.608039	0.00707747	0.156718	391.829	361.169	306.235	215.05	202.791	275.15	plgrkt
ENSDARG00000077823	0.864666	0.00708406	0.156718	55.5091	44.4636	49.3379	97.9337	74.0966	97.6915	hmgxb3
ENSDARG00000103044	1.08061	0.0071197	0.157217	17.9588	35.1028	30.6235	61.5872	51.6726	68.1152	ASS1
ENSDARG00000068582	-0.657035	0.00712354	0.157217	7928.01	6333.33	4010.83	4408.03	3701.91	3474.77	rnf44
ENSDARG00000033411	1.33226	0.00714803	0.15757	8.16311	21.0617	18.7144	33.3177	50.6977	41.2276	cabp1b
ENSDARG00000104949	0.954809	0.00717233	0.157754	35.9177	41.3433	64.6497	115.097	81.8963	81.559	slc27a1b
ENSDARG00000009280	-0.490951	0.0071846	0.157754	10920.6	8869.32	8889.33	7256.18	5772.71	7374.37	smyd1a
ENSDARG00000070555	0.712758	0.0071859	0.157754	104.488	165.373	150.566	198.896	276.887	219.582	ldlrad4a
ENSDARG00000024746	-0.71033	0.00719033	0.157754	3018.72	3589.85	1597.53	1758.77	1675.95	1580.09	hsp90aa1.2
ENSDARG00000044092	-0.536519	0.00721254	0.158055	2584.44	1933.78	1849.32	1658.82	1320.09	1407.12	atp5if1b
ENSDARG00000071626	-0.458109	0.00722751	0.158197	3018.72	3099.97	2730.6	1895.07	2184.88	2360.73	ptgdsb.2
ENSDARG00000060236	1.0064	0.00728461	0.159008	34.2851	26.5221	37.4288	69.6642	74.0966	52.8789	dok7
ENSDARG00000045928	-0.63104	0.00728972	0.159008	3191.78	2042.99	1917.37	1780.98	1285.97	1546.93	psma4
ENSDARG00000055552	1.27958	0.00729027	0.159008	9.79573	30.4225	48.4873	76.7316	91.6458	53.7752	dvl1b
ENSDARG00000016280	-0.659923	0.00731157	0.159286	677.538	812.046	495.081	425.053	331.485	499.213	eif1ad
ENSDARG00000052840	-0.54707	0.00732117	0.159308	943.656	672.414	681.374	529.044	502.102	536.855	ndufs4
ENSDARG00000063626	-0.544675	0.00734927	0.159427	29367.6	25966	19786.2	18981	14441	18072.9	ddx21
ENSDARG00000102558	-0.536383	0.00736629	0.159427	18783.3	14701.1	11745	10158.9	10596.8	10425.2	pde6ha
ENSDARG00000008947	-0.652173	0.00736855	0.159427	3964.01	4185.04	2170.87	2308.01	2065.93	2191.34	rtf1
ENSDARG00000027079	0.853987	0.00739637	0.159427	73.468	83.4667	122.494	134.28	230.09	144.297	znf804a
ENSDARG00000015862	-0.505336	0.00739656	0.159427	51461.9	38439.2	35801.5	31443.8	28288.3	28819.9	rpl5b
ENSDARG00000043304	-0.769556	0.00739858	0.159427	715.088	1059.33	432.132	409.908	425.081	459.778	nop2
ENSDARG00000004930	-0.606613	0.00741024	0.159427	2440.77	2715.4	1670.68	1601.27	1218.69	1662.55	lmo7a
ENSDARG00000010098	1.25799	0.00741465	0.159427	27.7546	49.924	156.52	230.195	197.916	138.919	pank1b
ENSDARG00000089844	1.13647	0.00742525	0.159427	45.7134	53.8243	171.832	230.195	214.49	157.74	scarb2c
ENSDARG00000086512	-0.643778	0.00742671	0.159427	220.404	241.82	270.508	155.482	129.669	184.628	prodhb
ENSDARG00000089271	0.50518	0.00742745	0.159427	777.128	1027.34	1070.97	1346.84	1422.46	1320.18	nexmifa
ENSDARG00000054818	-0.552251	0.00743064	0.159427	31160.2	22367.5	19503.8	18038	16000	15761.5	rpl32
ENSDARG00000104181	-0.472323	0.00744336	0.159427	2053.84	1668.55	2147.05	1483.14	1365.91	1380.23	tmsb1
ENSDARG00000007693	-0.442569	0.00745189	0.159427	1350.18	1437.66	1350.84	963.183	982.755	1099.7	nfkbiab
ENSDARG00000052142	1.02876	0.00745797	0.159427	34.2851	49.924	73.1562	91.876	155.018	78.8702	acvr1bb
ENSDARG00000075226	0.86921	0.00747692	0.159427	125.712	187.995	354.723	456.351	420.206	352.227	smad4a
ENSDARG00000038467	0.643963	0.00747791	0.159427	275.913	286.283	413.418	521.977	592.773	414.069	igsf8
ENSDARG00000045254	-0.853188	0.00748103	0.159427	440.808	693.476	254.346	244.33	227.165	297.556	zmp:0000000624
ENSDARG00000086391	-0.916746	0.00750839	0.159826	509.378	401.732	188.845	214.041	133.569	233.026	cald1b
ENSDARG00000063922	-0.816627	0.00752175	0.159928	43297.1	28994.9	14728.2	19172.8	14665.3	15566.1	mt-nd6
ENSDARG00000098642	1.54069	0.00756828	0.160585	4.89787	10.1408	33.1755	53.5102	50.6977	41.2276	NA
ENSDARG00000076850	-0.579517	0.00756998	0.160585	2323.22	1645.15	1438.46	1331.7	1101.7	1180.36	si:ch211-157b11.14
ENSDARG00000063414	1.10872	0.00759448	0.160591	39.1829	27.3022	79.9615	113.078	127.719	77.0777	rxylt1
ENSDARG00000044672	-0.796404	0.00759588	0.160591	244.893	312.805	156.52	112.069	138.444	160.429	parapinopsinb
ENSDARG00000077112	1.61977	0.00759618	0.160591	4.89787	14.8212	63.799	75.722	121.869	65.4264	si:ch211-180f4.1
ENSDARG00000010096	1.07074	0.00764814	0.161487	29.3872	46.8038	103.78	114.088	137.469	132.645	slc1a6
ENSDARG00000057583	0.552441	0.00765594	0.161487	277.546	386.911	347.067	458.37	510.877	520.723	prrc2c
ENSDARG00000088171	1.06675	0.00766921	0.161535	37.5503	34.3228	86.7667	85.8182	139.419	110.239	ciartb
ENSDARG00000024865	0.53158	0.00767559	0.161535	595.907	826.087	789.407	948.039	1100.72	1155.27	dscama
ENSDARG00000077499	0.998233	0.00769293	0.161717	58.7744	81.1266	183.741	200.916	269.088	182.836	plekho1b
ENSDARG00000062934	1.48208	0.00772021	0.161892	17.9588	11.7009	17.8637	31.2984	76.0465	24.1988	gpr12
ENSDARG00000062621	0.711586	0.00772512	0.161892	88.1616	74.886	87.6173	137.309	148.193	123.683	satb1b
ENSDARG00000002167	0.791412	0.0077274	0.161892	91.4268	72.5459	119.942	146.396	202.791	142.504	cacnb1
ENSDARG00000037071	-0.566619	0.00773782	0.161928	11536.1	8299.09	6937.08	6533.29	5921.88	5616.81	rps26
ENSDARG00000061031	1.25343	0.00776813	0.162379	27.7546	18.7215	67.2017	75.722	127.719	69.9077	dner
ENSDARG00000091209	-0.744283	0.00779744	0.162809	1013.86	1644.37	1825.5	630.007	830.662	1218.01	ucp3
ENSDARG00000104642	-1.32212	0.00785854	0.163669	40.8156	60.8449	30.6235	15.1444	12.6744	25.0951	si:dkey-31i7.2
ENSDARG00000079328	1.39763	0.00786211	0.163669	13.061	10.1408	13.6105	32.308	38.9982	25.0951	pgbd4
ENSDARG00000101816	0.578892	0.00786507	0.163669	463.665	641.992	507.84	719.863	721.467	973.33	col5a3b
ENSDARG00000061215	0.786661	0.00788646	0.163845	97.9573	108.429	181.189	179.713	258.363	234.818	fam149b1
ENSDARG00000040286	-0.65938	0.00789113	0.163845	1831.8	1098.33	1218.99	1109.58	758.515	755.541	ubl7b
ENSDARG00000101749	-0.647684	0.00791546	0.164053	274.28	188.775	253.495	163.559	141.369	150.57	zgc:92161
ENSDARG00000042641	0.792051	0.00792989	0.164053	109.386	102.188	188.845	278.657	192.066	225.856	cyp51
ENSDARG00000103923	0.874778	0.00793188	0.164053	39.1829	56.1645	70.6043	85.8182	108.22	114.72	tfap4
ENSDARG00000099719	-0.470064	0.0079365	0.164053	2269.34	2555.49	2921.15	1792.09	1762.72	2039.87	cdkn1d
ENSDARG00000012699	-0.893397	0.0079519	0.164189	791.822	670.074	256.047	344.283	309.061	269.772	bbx
ENSDARG00000057151	1.04557	0.00800938	0.165085	39.1829	29.6424	79.1108	97.9337	120.894	88.729	prep
ENSDARG00000042703	0.770812	0.00801304	0.165085	101.223	78.7864	94.4226	158.511	192.066	115.617	parp6a
ENSDARG00000017446	0.71021	0.00803777	0.165406	120.814	156.793	214.365	240.291	317.836	252.743	camk1db
ENSDARG00000031317	-0.550189	0.0080526	0.165406	8474.94	8141.52	5368.48	5137.99	5250.14	4623.77	ppdpfb
ENSDARG00000074286	1.45477	0.00805533	0.165406	8.16311	12.481	13.6105	42.4043	22.424	31.3688	hint3
ENSDARG00000063307	1.20442	0.00811204	0.166207	26.122	17.1614	53.5912	75.722	93.5957	55.5677	sgsm2
ENSDARG00000037145	1.1657	0.00811223	0.166207	21.2241	16.3813	36.5781	58.5583	63.3721	45.7089	slc8a4b
ENSDARG00000045372	-0.592193	0.00813129	0.166414	935.492	758.221	622.679	611.833	464.079	457.985	ngdn
ENSDARG00000101809	-0.592855	0.00815068	0.166515	9287.99	7148.5	5188.14	5286.4	4448.72	4598.67	NA
ENSDARG00000055177	1.36225	0.0081563	0.166515	21.2241	10.1408	31.4742	59.5679	70.1968	31.3688	pxdc1a
ENSDARG00000039322	-0.590466	0.00817525	0.166515	416.319	351.028	287.521	248.368	231.064	218.686	NA
ENSDARG00000077650	0.514095	0.00818462	0.166515	316.729	334.647	392.151	471.495	525.501	496.524	tnksa
ENSDARG00000044093	-0.483753	0.00818597	0.166515	50077.4	37695	36870.7	31977.9	28258.1	28893.4	rpl13a
ENSDARG00000069113	0.867498	0.00819002	0.166515	79.9985	88.9272	167.579	164.569	260.313	193.591	dbn1
ENSDARG00000070603	-0.915651	0.00822175	0.166861	114.284	102.188	66.351	39.3754	56.5474	52.8789	hspa12a
ENSDARG00000090232	-0.618668	0.00822497	0.166861	538.765	653.693	422.775	340.244	299.311	412.276	clpb
ENSDARG00000010075	2.07597	0.00824159	NA	4.89787	2.34019	7.65588	31.2984	22.424	8.96253	CR792422.1
ENSDARG00000032959	0.884301	0.00824806	0.167035	50.6113	46.8038	79.1108	85.8182	117.97	123.683	kcnc1b
ENSDARG00000018334	-0.63988	0.00825152	0.167035	42955.9	28655.6	21420.3	21749.4	18706.5	19244.3	rpl35
ENSDARG00000044328	0.775961	0.00826372	0.167047	84.8963	70.9857	122.494	163.559	176.467	138.023	ankrd46a
ENSDARG00000100664	0.714434	0.00827008	0.167047	168.16	186.435	319.846	405.87	345.134	361.19	NA
ENSDARG00000105053	-0.896697	0.00828092	0.167084	107.753	102.968	81.6628	43.4139	41.9231	70.804	CABZ01093502.1
ENSDARG00000098135	1.0039	0.00832382	0.167625	26.122	65.5253	83.3641	97.9337	128.694	131.749	stk40
ENSDARG00000044029	1.75543	0.00832577	0.167625	6.53049	5.46044	11.0585	26.2503	38.9982	13.4438	NA
ENSDARG00000102798	0.615431	0.00834733	0.167877	502.848	381.451	300.281	539.14	678.569	588.838	mcm2
ENSDARG00000033296	1.14463	0.00837948	0.168005	27.7546	67.8655	133.553	151.444	230.09	132.645	gpr37b
ENSDARG00000099104	-0.612086	0.0083886	0.168005	72806.8	47519.1	39392.9	38448.6	32758.5	33284.1	rpl24
ENSDARG00000102210	1.37234	0.00839617	0.168005	17.9588	8.58069	41.682	52.5006	65.322	60.0489	KCNIP1
ENSDARG00000006079	1.527	0.00840909	0.168005	13.061	6.2405	36.5781	36.3465	67.2719	59.1527	gpr37l1a
ENSDARG00000105000	1.28792	0.00841346	0.168005	9.79573	19.5016	16.1624	37.3562	43.873	33.1613	c2cd2
ENSDARG00000036911	0.990116	0.00842525	0.168005	47.346	65.5253	127.598	132.261	217.415	133.542	scamp1
ENSDARG00000018096	1.01967	0.00843571	0.168005	35.9177	28.0823	52.7405	80.7701	98.4705	58.2564	scap
ENSDARG00000100430	-0.902138	0.00844259	0.168005	155.099	186.435	95.2732	65.6257	105.295	62.7377	CU634008.1
ENSDARG00000086057	1.24967	0.00844729	0.168005	21.2241	10.9209	24.669	42.4043	38.9982	51.9827	plxnd1
ENSDARG00000076280	-0.519943	0.00845672	0.168005	543.663	574.906	444.041	374.571	347.084	367.464	ppp1r1b
ENSDARG00000037079	-0.559498	0.00846078	0.168005	956.717	767.582	644.796	482.601	519.651	601.385	cfap36
ENSDARG00000052787	1.02639	0.00846219	0.168005	31.0198	60.8449	90.1693	120.146	166.717	90.5215	zdhhc12b
ENSDARG00000012603	-0.531792	0.00847458	0.168027	1384.46	1132.65	918.706	813.759	747.791	811.109	eif3ja
ENSDARG00000077696	1.05853	0.00848996	0.168027	22.8567	28.8623	39.1301	83.799	55.5725	52.8789	si:dkey-30h22.11
ENSDARG00000099109	1.01326	0.0084904	0.168027	47.346	71.7658	159.923	165.579	232.039	172.08	CU929444.1
ENSDARG00000043182	-0.574917	0.00854294	0.168887	308.566	250.4	264.553	198.896	176.467	175.666	hhla2a.1
ENSDARG00000098925	1.8694	0.00856331	0.168924	4.89787	3.90032	13.6105	12.1155	40.9481	30.4726	prdm1b
ENSDARG00000060661	1.00396	0.0085848	0.168924	53.8765	130.271	223.722	324.09	263.238	239.299	klf8
ENSDARG00000105083	-0.768126	0.00858626	0.168924	1405.69	1633.45	654.153	774.383	765.34	628.273	chd5
ENSDARG00000079827	-1.37526	0.00858863	0.168924	47.346	62.405	25.5196	16.154	25.3488	10.755	srbd1
ENSDARG00000031795	-0.679661	0.00859604	0.168924	3152.59	3959.6	1828.91	2064.69	1702.27	1814.91	abcf1
ENSDARG00000016667	1.07953	0.00859937	0.168924	57.1418	54.6044	168.429	184.762	262.263	149.674	gabbr1b
ENSDARG00000104999	-0.685959	0.00862515	0.169252	212.241	202.036	162.475	118.126	97.4956	141.608	CT027980.1
ENSDARG00000035187	1.26382	0.00865443	0.16949	40.8156	10.1408	36.5781	54.5198	81.8963	69.0114	abl1
ENSDARG00000017143	-0.696999	0.00865863	0.16949	1000.8	995.36	496.782	486.64	542.075	507.279	brd9
ENSDARG00000062420	-0.901973	0.00866465	0.16949	535.5	428.255	176.085	190.819	239.839	177.458	nfia
ENSDARG00000059601	-0.736404	0.00867986	0.169609	7253.74	6239.72	2933.91	3579.12	3169.58	3109.1	map1aa
ENSDARG00000003527	-0.466499	0.00869527	0.169731	897.942	751.981	834.491	564.381	606.422	624.688	mak16
ENSDARG00000100276	1.26869	0.00870521	0.169747	13.061	17.9414	27.2209	37.3562	68.2469	37.6426	NA
ENSDARG00000077653	-0.71043	0.00872742	0.170002	796.72	1023.44	461.905	434.139	470.904	489.354	rabl6b
ENSDARG00000033544	1.43723	0.00873736	0.170017	6.53049	13.2611	19.565	48.4621	37.0483	25.0951	adamts15b
ENSDARG00000074320	1.80402	0.00879116	0.170885	6.53049	2.34019	22.117	26.2503	49.7227	34.0576	CABZ01083937.1
ENSDARG00000042962	-0.665892	0.0088119	0.171109	1301.2	1063.23	660.958	704.719	544.025	655.161	dgcr2
ENSDARG00000031015	1.05513	0.00883651	0.171408	35.9177	21.8418	57.8445	73.7027	89.6959	77.0777	dtna
ENSDARG00000102832	-0.804308	0.0088483	0.171458	1178.75	1772.3	616.724	648.18	650.295	744.786	baz1b
ENSDARG00000057497	-0.669942	0.00886664	0.171569	3048.11	3039.91	1530.33	1725.45	1470.23	1590.85	stk35l
ENSDARG00000038784	1.51301	0.00887252	0.171569	4.89787	17.9414	52.7405	58.5583	104.32	59.1527	faim2a
ENSDARG00000077081	-0.653881	0.0088861	0.171653	791.822	966.498	529.957	538.131	400.707	515.345	slc38a10
ENSDARG00000076847	-0.562683	0.00895613	0.172736	4964.8	4898.02	3064.91	3135.9	2815.67	2799	tnrc6c1
ENSDARG00000098269	1.2959	0.00896484	0.172736	16.3262	21.8418	80.8121	91.876	115.045	90.5215	CABZ01079039.1
ENSDARG00000015164	-0.42631	0.00897841	0.172736	10066.7	12012.2	11294.1	8313.26	7642.68	8881.86	mknk2b
ENSDARG00000057556	-0.564574	0.00897934	0.172736	48031.7	30498.9	29286.3	25492.1	23957.6	23446	rpl17
ENSDARG00000045789	0.526295	0.00899882	0.17277	300.402	367.41	283.268	474.524	440.68	457.089	srgap1b
ENSDARG00000098295	1.18007	0.0089997	0.17277	17.9588	21.8418	56.9938	62.5968	83.8462	77.0777	efna3b
ENSDARG00000044136	0.774469	0.00904712	0.173351	84.8963	106.869	173.533	230.195	185.242	215.101	rab3gap2
ENSDARG00000053326	-0.85295	0.00904863	0.173351	257.954	242.6	110.585	113.078	120.894	103.069	gna11b
ENSDARG00000077859	-0.880345	0.0090609	0.173408	168.16	122.47	77.4095	65.6257	62.3972	69.9077	ndufaf4
ENSDARG00000078645	1.50751	0.00908051	0.173523	17.9588	7.02057	27.2209	28.2695	79.9464	39.4351	si:ch73-62l21.1
ENSDARG00000073771	0.918974	0.00908563	0.173523	42.4482	57.7247	66.351	87.8375	148.193	82.4552	tbc1d12b
ENSDARG00000104483	2.29942	0.0090872	NA	3.26524	0.780063	7.65588	8.07701	28.2737	21.5101	gipc1
ENSDARG00000090108	0.9078	0.00910221	0.173662	81.6311	53.8243	83.3641	89.8567	191.091	127.268	si:ch1073-174d20.1
ENSDARG00000093093	0.964165	0.00911616	0.173749	58.7744	33.5427	38.2794	63.6064	105.295	80.6627	adam17b
ENSDARG00000088181	0.725252	0.00917927	0.174773	73.468	124.03	93.5719	155.482	174.517	156.844	mpped1
ENSDARG00000053939	1.11914	0.00920992	0.175177	16.3262	38.2231	53.5912	77.7412	103.345	60.0489	tgfa
ENSDARG00000094522	0.631969	0.00923065	0.175263	140.405	175.514	221.17	251.397	291.512	294.867	si:ch211-14c7.2
ENSDARG00000010420	-0.555345	0.00923331	0.175263	551.826	549.164	438.937	373.562	288.587	384.492	ndrg1b
ENSDARG00000033418	-0.594026	0.00928177	0.175875	328.157	340.888	309.638	167.598	243.739	236.611	gpatch1
ENSDARG00000100642	0.573009	0.00928453	0.175875	210.608	218.418	178.637	318.032	322.71	262.602	plppr1
ENSDARG00000070477	-0.669769	0.00929395	0.175875	202.445	184.095	142.059	103.991	110.17	116.513	dnajc2
ENSDARG00000092855	-0.864511	0.00933466	0.176466	70.2027	101.408	117.39	50.4813	46.7979	62.7377	si:ch211-117n7.8
ENSDARG00000074558	0.910712	0.00937426	0.177034	55.5091	138.851	176.936	211.012	279.812	215.997	cntnap2b
ENSDARG00000003017	-0.462233	0.00939711	0.177278	648.151	737.94	676.27	471.495	519.651	507.279	ube2al
ENSDARG00000097704	-0.710734	0.00940624	0.177278	279.178	169.274	176.085	119.136	136.494	122.787	ccdc36
ENSDARG00000041232	-0.500629	0.00942896	0.177526	15981.7	12742.3	10788	10170	8747.3	9005.55	rps29
ENSDARG00000103903	0.825539	0.00945225	0.177785	50.6113	51.4842	61.2471	83.799	118.945	87.8328	LO017650.1
ENSDARG00000098803	1.95705	0.00951735	0.178828	24.4893	3.12025	5.10392	74.7123	17.5492	25.9913	cyp2aa4
ENSDARG00000077349	1.327	0.00955949	0.17918	9.79573	16.3813	37.4288	37.3562	69.2218	57.3602	sorcs3b
ENSDARG00000102083	-0.85835	0.00958386	0.17918	231.832	223.098	100.377	110.049	95.5456	99.484	NA
ENSDARG00000042723	1.22692	0.00958813	0.17918	17.9588	19.5016	17.8637	51.4909	51.6726	26.8876	gfra2a
ENSDARG00000020655	0.908503	0.0095888	0.17918	31.0198	38.2231	36.5781	66.6353	70.1968	63.6339	INSM2
ENSDARG00000062633	0.69861	0.00959337	0.17918	70.2027	91.2674	101.228	151.444	140.394	138.919	cadm2b
ENSDARG00000030097	1.12247	0.00961205	0.17918	29.3872	23.4019	63.799	67.645	114.07	74.389	sdcbp
ENSDARG00000004427	-0.558129	0.00961593	0.17918	724.884	778.503	517.198	494.717	448.48	428.409	dpy30
ENSDARG00000077187	0.525262	0.0096203	0.17918	662.845	520.302	512.944	810.73	921.333	702.662	impg1a
ENSDARG00000017211	0.612652	0.00962284	0.17918	199.18	280.823	316.443	379.619	469.929	375.53	plxnb1b
ENSDARG00000079725	0.606594	0.00963479	0.179223	186.119	242.6	208.41	259.474	352.934	361.19	dhx9
ENSDARG00000097652	0.900135	0.00964571	0.179246	42.4482	56.9446	42.5327	72.6931	77.9964	115.617	si:dkey-234i14.2
ENSDARG00000078998	0.966467	0.00971852	0.180419	45.7134	55.3845	90.1693	86.8279	180.367	110.239	NA
ENSDARG00000061110	1.69214	0.0097681	0.181158	1.63262	10.9209	23.8183	29.2792	64.3471	29.5763	zbtb44
ENSDARG00000022176	-0.806445	0.00980281	0.181518	3199.94	2296.51	1091.39	1497.28	1135.82	1131.07	IGLON5
ENSDARG00000032013	0.447114	0.00981415	0.181518	610.601	656.813	709.445	867.269	946.682	884.601	pafah1b1a
ENSDARG00000096599	-0.862683	0.00981677	0.181518	65.3049	91.2674	80.8121	45.4332	46.7979	39.4351	AL928650.3
ENSDARG00000055672	1.40114	0.00984939	0.181589	14.6936	10.1408	27.2209	31.2984	72.1467	34.9539	map3k10
ENSDARG00000092807	-0.459373	0.00986284	0.181589	55670.8	44122.7	43165.6	38392	33180.7	32397.7	RPL41
ENSDARG00000056091	1.20905	0.00986289	0.181589	22.8567	14.0411	24.669	35.3369	64.3471	41.2276	cttnbp2nlb
ENSDARG00000022531	0.467469	0.00987451	0.181589	414.686	430.595	453.399	553.275	621.047	622.896	ntn1b
ENSDARG00000076934	-0.789007	0.00987947	0.181589	256.322	328.407	146.312	152.454	144.293	126.372	wdr60
ENSDARG00000035596	-0.496205	0.00988808	0.181589	1157.53	865.09	946.778	764.287	645.421	691.907	ISCU (1 of many)
ENSDARG00000094286	1.18194	0.00988902	0.181589	17.9588	19.5016	42.5327	63.6064	77.9964	43.0201	si:ch211-117m20.4
ENSDARG00000016724	-0.900787	0.00993032	0.182141	267.75	305.785	110.585	140.338	106.27	119.202	NKAPD1
ENSDARG00000033666	0.857969	0.00993873	0.182141	39.1829	41.3433	43.3833	68.6546	74.0966	82.4552	pi4k2a
ENSDARG00000041140	-0.491817	0.00994932	0.182156	1126.51	1029.68	1040.35	783.47	624.947	863.091	ddb2
ENSDARG00000094263	-0.697696	0.00997253	0.182353	1368.14	925.935	618.425	626.978	518.676	646.198	CU539058.1
ENSDARG00000071055	-1.0357	0.00997971	0.182353	96.3247	64.7452	47.6366	38.3658	25.3488	36.7464	ZNF512B
ENSDARG00000038025	-0.49007	0.0100092	0.182712	1397.52	1432.2	1164.55	972.27	809.213	1061.16	cbx7a
ENSDARG00000086957	-0.549902	0.0100359	0.183019	303.668	287.843	366.632	208.993	217.415	228.544	si:dkeyp-118a3.2
ENSDARG00000069383	-1.42586	0.0100694	0.18335	52.2439	91.2674	21.2663	15.1444	16.5742	29.5763	cnga4
ENSDARG00000073705	-0.862287	0.0100738	0.18335	96.3247	92.8275	67.2017	48.4621	52.6476	39.4351	rbfa
ENSDARG00000036999	1.39961	0.0100991	0.18351	17.9588	10.9209	23.8183	40.385	74.0966	24.1988	DISP3
ENSDARG00000037012	-0.526665	0.0101023	0.18351	2079.96	3138.19	2869.26	1773.91	1731.52	2112.47	slc3a2b
ENSDARG00000006206	0.827709	0.0101707	0.184572	47.346	50.7041	69.7536	100.963	116.02	83.3515	pou4f3
ENSDARG00000056165	0.775305	0.0101956	0.184843	91.4268	78.0063	156.52	184.762	189.141	186.421	si:ch211-215a10.4
ENSDARG00000074752	0.685147	0.0102365	0.185404	380.401	413.433	717.101	657.267	934.007	843.374	hlfa
ENSDARG00000105443	-0.913578	0.0102682	0.185587	440.808	510.941	208.41	301.878	134.544	179.251	si:ch211-63p21.8
ENSDARG00000070352	1.31113	0.0102688	0.185587	16.3262	13.2611	53.5912	80.7701	52.6476	76.1815	hoxc12a
ENSDARG00000103414	-0.800923	0.0102912	0.185587	156.732	137.291	86.7667	72.6931	67.2719	77.0777	NA
ENSDARG00000090797	1.00211	0.0102937	0.185587	34.2851	63.9652	113.988	106.011	168.667	156.844	fam222a
ENSDARG00000027899	-0.44452	0.0103118	0.185587	2091.39	1975.12	1639.21	1424.58	1408.81	1356.93	sem1
ENSDARG00000006266	-0.538457	0.0103243	0.185587	2509.34	1983.7	1549.04	1478.09	1296.69	1381.13	stat1a
ENSDARG00000061956	-0.813947	0.0103312	0.185587	88.1616	106.869	84.2147	43.4139	55.5725	60.0489	sytl2a
ENSDARG00000004692	-0.765737	0.010355	0.185587	132.242	247.28	155.67	98.9434	99.4455	118.305	nabp1a
ENSDARG00000014527	0.994707	0.0103644	0.185587	40.8156	29.6424	35.7275	69.6642	91.6458	48.3976	pdk3a
ENSDARG00000063344	-0.556277	0.0103664	0.185587	501.215	435.275	361.528	256.445	319.785	303.83	fam162a
ENSDARG00000104080	1.21294	0.0103684	0.185587	9.79573	24.182	35.7275	63.6064	61.4222	42.1239	pcdh2ab12
ENSDARG00000098823	0.680177	0.0103735	0.185587	114.284	95.9478	114.838	136.3	189.141	193.591	CT583651.2
ENSDARG00000105012	-0.49748	0.01038	0.185587	514.276	492.22	421.074	324.09	329.535	355.812	utp23
ENSDARG00000004702	0.464189	0.0103864	0.185587	458.767	526.543	561.432	719.863	688.319	730.446	irf2bp2a
ENSDARG00000099616	1.01903	0.0104171	0.185786	42.4482	39.7832	113.988	117.117	136.494	147.882	FP236734.1
ENSDARG00000100166	0.497231	0.0104175	0.185786	816.311	1178.68	1048.01	1394.29	1533.61	1375.75	si:dkeyp-9d4.3
ENSDARG00000074337	0.736825	0.0104393	0.185995	99.5899	65.5253	74.0069	123.174	122.844	146.985	cbfa2t2
ENSDARG00000074645	1.69831	0.0105423	0.187652	4.89787	5.46044	43.3833	43.4139	79.9464	55.5677	CABZ01032476.1
ENSDARG00000036298	-0.52014	0.0106244	0.188931	32747.1	23860.6	20527.1	19064.8	17480	17236.7	rps13
ENSDARG00000093518	-1.03783	0.0106505	0.189215	91.4268	89.7072	43.3833	45.4332	30.2236	33.1613	CT573204.1
ENSDARG00000069297	-0.676668	0.0107064	0.190026	2060.37	2337.85	1059.06	1085.35	1144.6	1183.05	upf3a
ENSDARG00000104343	1.15005	0.010724	0.190157	34.2851	19.5016	53.5912	58.5583	116.995	62.7377	ppic
ENSDARG00000098507	-0.538761	0.0107371	0.190208	1293.04	1231.72	884.68	877.365	681.494	786.014	lyar
ENSDARG00000046157	-0.581023	0.0107626	0.190477	51773.7	33665.2	29188.5	28419	23905.9	24297.4	zgc:114188
ENSDARG00000029533	-0.493221	0.0107822	0.190578	49945.2	36906.3	34050.8	31023.8	27032.6	27832.2	rpl18
ENSDARG00000035438	0.588938	0.0107889	0.190578	1980.37	1930.66	1327.02	3290.37	2105.9	2479.03	myhc4
ENSDARG00000103797	1.28069	0.0107991	0.190578	9.79573	15.6013	40.8314	55.5294	51.6726	58.2564	NA
ENSDARG00000005356	1.80775	0.0108094	NA	8.16311	3.12025	6.80523	23.2214	24.3739	13.4438	tyro3
ENSDARG00000063435	1.02511	0.0108145	0.190601	39.1829	21.8418	29.7729	49.4717	74.0966	57.3602	trpm4b.2
ENSDARG00000096271	1.03198	0.0108249	0.190601	27.7546	22.6218	52.7405	68.6546	74.0966	69.9077	2025-03-07
ENSDARG00000015425	-0.882941	0.0108355	0.190601	943.656	510.941	280.716	354.379	312.961	270.668	slc24a4a
ENSDARG00000060618	0.683944	0.010848	0.190601	99.5899	102.968	102.078	127.213	193.041	169.392	ipo13
ENSDARG00000098523	0.923096	0.0108597	0.190601	34.2851	36.663	34.0262	70.6738	76.0465	52.8789	NCAM2
ENSDARG00000089314	1.7851	0.0108731	0.190601	70.2027	112.329	349.619	488.659	809.213	540.44	mapta
ENSDARG00000009626	1.21314	0.0108733	0.190601	22.8567	11.7009	37.4288	64.6161	57.5224	44.8126	nrbp2b
ENSDARG00000098868	1.41473	0.010901	0.190601	4.89787	21.0617	30.6235	32.308	75.0716	49.2939	XPO5
ENSDARG00000103156	-0.844537	0.0109143	0.190601	517.541	294.864	183.741	210.002	169.642	172.08	gpc6a
ENSDARG00000041011	-0.626519	0.010919	0.190601	257.954	202.816	176.085	138.319	134.544	137.127	gemin7
ENSDARG00000060697	-0.670072	0.010936	0.190601	4666.03	3499.36	2057.73	2330.22	1974.29	2116.95	kmt2bb
ENSDARG00000018342	1.01702	0.0109474	0.190601	32.6524	30.4225	76.5588	101.972	102.37	81.559	ggt1b
ENSDARG00000034291	-0.53838	0.0109481	0.190601	25834.6	16223	16699.2	14038.9	13597.7	12814.6	rpl37
ENSDARG00000076960	1.72861	0.0109579	NA	6.53049	3.12025	11.0585	21.2021	19.4991	27.7838	paqr4a
ENSDARG00000057452	-0.538304	0.0109582	0.190601	1776.29	1615.51	1101.6	1039.91	1028.58	1022.62	ston2
ENSDARG00000101406	-0.587818	0.0109648	0.190601	34090.8	27829.5	18566.4	20451	16482.6	16614.7	rplp2
ENSDARG00000098620	1.76043	0.0109666	NA	11.4284	3.12025	5.95458	23.2214	16.5742	25.0951	si:ch211-188p14.2
ENSDARG00000102317	-0.573607	0.0109723	0.190601	72519.4	51509.9	40013.9	40493.1	34687	35041.7	rpl26
ENSDARG00000005586	-0.816978	0.0109747	0.190601	674.273	521.862	264.553	354.379	215.465	257.224	zbtb20
ENSDARG00000081299	1.05068	0.0110061	0.190762	31.0198	21.8418	28.9222	43.4139	73.1217	51.0864	BX936308.1
ENSDARG00000011405	-0.457897	0.0110094	0.190762	52051.3	41077.3	40275.9	36210.2	30869	30041.5	rps9
ENSDARG00000005980	-0.681628	0.0110152	0.190762	719.986	1241.86	917.856	422.024	605.447	769.881	sfswap
ENSDARG00000105450	-0.618466	0.011025	0.190762	5062.76	4165.54	2826.72	3256.04	2323.32	2270.21	si:ch211-63p21.1
ENSDARG00000042627	0.674715	0.0110436	0.190906	117.549	195.796	228.826	300.869	278.837	293.971	nhsl1b
ENSDARG00000007344	-0.932289	0.0110627	0.191058	140.405	336.987	333.456	95.9145	120.894	209.723	tcap
ENSDARG00000086104	0.502403	0.0111196	0.191809	813.046	643.552	583.549	1038.91	968.131	875.639	slco5a1b
ENSDARG00000041802	0.801821	0.0111269	0.191809	47.346	90.4873	105.481	148.415	142.344	140.712	rnf141
ENSDARG00000045666	1.1281	0.0111673	0.192327	21.2241	27.3022	74.0069	83.799	107.245	81.559	ANKRD50
ENSDARG00000069560	1.54086	0.0111805	0.192377	13.061	7.80063	9.35719	21.2021	44.848	19.7176	kcnh3
ENSDARG00000055070	-0.837655	0.0112789	0.193663	132.242	111.549	84.2147	44.4236	75.0716	62.7377	borcs7
ENSDARG00000092671	-0.909628	0.0112851	0.193663	344.483	336.987	119.092	148.415	116.02	160.429	si:ch1073-345a8.1
ENSDARG00000079808	-1.48056	0.0112877	0.193663	34.2851	23.4019	22.9677	6.05776	10.7245	11.6513	si:ch73-208g10.1
ENSDARG00000063155	0.568194	0.0112977	0.193663	233.465	261.321	358.976	429.091	415.331	426.616	dcaf12
ENSDARG00000087429	-1.27995	0.0113073	0.193663	48.9787	35.1028	24.669	14.1348	16.5742	13.4438	NA
ENSDARG00000057683	0.622383	0.0113274	0.193827	275.913	256.641	210.112	313.994	489.428	336.991	mcm6
ENSDARG00000033450	-0.689718	0.011366	0.194274	2697.09	1865.13	1139.88	1283.23	1092.93	1155.27	nkap
ENSDARG00000010941	1.47646	0.0113744	0.194274	9.79573	8.58069	28.9222	35.3369	69.2218	29.5763	pomgnt2
ENSDARG00000095475	-1.09352	0.0113984	0.194505	150.201	67.8655	48.4873	45.4332	38.9982	38.5389	BX649377.1
ENSDARG00000017006	0.597333	0.0114404	0.194976	207.343	174.734	215.215	247.358	360.734	293.971	dennd5a
ENSDARG00000100231	-0.656637	0.011447	0.194976	226.934	150.552	179.488	115.097	110.17	125.475	ccdc135
ENSDARG00000098664	-1.46864	0.0114593	0.195008	53.8765	23.4019	20.4157	12.1155	9.74956	12.5475	si:dkeyp-53d3.3
ENSDARG00000091760	-0.694524	0.0114822	0.195064	806.515	767.582	391.301	450.293	350.009	412.276	cwf19l2
ENSDARG00000081369	-0.808909	0.0114863	0.195064	2566.48	1753.58	830.238	1151.98	873.56	911.489	NC_002333.9
ENSDARG00000036685	-0.509423	0.0115014	0.195064	626.927	788.644	620.977	446.255	441.655	544.025	ccnt2a
ENSDARG00000026811	0.958326	0.011514	0.195064	24.4893	39.7832	38.2794	52.5006	74.0966	76.1815	extl3
ENSDARG00000093357	0.888366	0.0115151	0.195064	48.9787	57.7247	91.8706	85.8182	157.943	127.268	nyap2b
ENSDARG00000043395	-0.741049	0.0115804	0.195826	205.71	141.191	128.449	114.088	85.7961	82.4552	crip3
ENSDARG00000094107	-0.761172	0.0115812	0.195826	339.585	333.867	165.027	144.377	155.993	192.694	si:ch73-37h15.2
ENSDARG00000094124	-0.898723	0.0116012	0.195987	321.627	224.658	104.63	124.184	117.97	104.862	CR589874.1
ENSDARG00000060808	1.34807	0.0116312	0.196279	9.79573	17.9414	10.2078	38.3658	25.3488	34.9539	mecom
ENSDARG00000096214	1.06435	0.0116397	0.196279	71.8354	53.0443	195.65	202.935	304.186	166.703	si:ch211-197k17.3
ENSDARG00000042277	0.967336	0.0116954	0.196904	57.1418	50.7041	100.377	115.097	202.791	91.4178	efnb3b
ENSDARG00000028900	1.43543	0.0116979	0.196904	8.16311	10.9209	12.7598	19.1829	38.0233	30.4726	odf2a
ENSDARG00000016548	-0.745594	0.011739	0.197371	4829.3	5077.43	1976.92	2565.46	2088.35	2432.43	eif5b
ENSDARG00000100534	-0.597962	0.0117512	0.197371	179.588	187.995	215.215	136.3	116.995	132.645	IRAK4
ENSDARG00000088929	-0.594976	0.0117575	0.197371	873.453	762.122	689.03	458.37	400.707	677.567	ypel5
ENSDARG00000068370	-0.79797	0.0117791	0.197431	501.215	322.946	190.546	216.06	175.492	189.109	ralgps1
ENSDARG00000102733	-0.864772	0.0117823	0.197431	124.079	78.7864	80.8121	42.4043	47.7728	63.6339	emc4
ENSDARG00000099080	0.650185	0.0118103	0.197722	189.384	209.057	345.365	397.793	395.832	379.115	sbno1
ENSDARG00000011473	-0.889753	0.0118236	0.197766	367.34	247.28	121.644	156.492	114.07	124.579	calcrla
ENSDARG00000062590	-0.609518	0.0118372	0.197815	5381.12	5373.85	2874.36	3042	2758.15	3130.61	pleca
ENSDARG00000045880	0.904301	0.0119066	0.198625	37.5503	32.7626	62.0977	88.8471	80.9213	79.7665	gas2l3
ENSDARG00000059549	0.769539	0.0119282	0.198625	102.855	74.106	138.657	187.79	210.59	139.815	akap10
ENSDARG00000010132	0.487436	0.0119332	0.198625	306.933	304.225	267.105	401.831	428.98	398.832	dacha
ENSDARG00000059719	-0.791114	0.0119357	0.198625	600.805	820.626	309.638	378.61	263.238	358.501	fam169aa
ENSDARG00000094491	-1.59502	0.0119391	0.198625	79.9985	32.7626	15.3118	8.07701	12.6744	20.6138	si:ch211-202m22.1
ENSDARG00000060484	1.75513	0.0119687	NA	4.89787	3.90032	11.0585	17.1636	33.1485	17.9251	selenoi
ENSDARG00000103651	1.22303	0.011985	0.199125	16.3262	72.5459	121.644	112.069	231.064	155.948	map3k12
ENSDARG00000088342	1.29887	0.0119906	0.199125	24.4893	17.9414	86.7667	83.799	155.993	81.559	tmem145
ENSDARG00000045947	-0.688978	0.0120287	0.19958	3642.38	4720.94	2215.95	2631.09	1635	2296.2	si:ch211-173d10.1
ENSDARG00000062821	0.7946	0.0120514	0.199778	184.486	86.587	142.059	252.407	286.637	171.184	slc6a15
ENSDARG00000090625	-0.890983	0.0120627	0.199786	97.9573	115.449	63.799	61.5872	45.8229	42.1239	si:ch73-248e21.1
ENSDARG00000063370	-0.660014	0.0120986	0.200203	452.236	276.142	271.359	229.185	178.417	221.374	sgk2a
ENSDARG00000003446	0.95689	0.0121119	0.200228	26.122	29.6424	42.5327	62.5968	75.0716	55.5677	ippk
ENSDARG00000075948	1.27563	0.0121217	0.200228	14.6936	15.6013	56.9938	57.5487	88.721	69.0114	slco4a1
ENSDARG00000093799	1.27463	0.0122752	0.202585	22.8567	17.9414	60.3964	56.5391	132.594	58.2564	setbp1
ENSDARG00000070168	1.74272	0.0123344	0.203381	3.26524	3.90032	24.669	28.2695	50.6977	31.3688	sod3a
ENSDARG00000054890	0.515445	0.0123577	0.203554	329.79	276.922	283.268	455.341	447.505	365.671	rgra
ENSDARG00000098599	0.82358	0.0123668	0.203554	70.2027	177.074	204.157	278.657	275.912	253.639	CABZ01072810.1
ENSDARG00000036272	1.78358	0.0123876	NA	6.53049	4.68038	5.10392	24.231	15.5993	15.2363	gcgrb
ENSDARG00000058892	1.1759	0.0124022	0.203776	21.2241	21.0617	31.4742	28.2695	71.1718	68.1152	cep170ab
ENSDARG00000052361	-0.769936	0.0124022	0.203776	102.855	112.329	148.014	58.5583	66.297	88.729	il15
ENSDARG00000024895	-0.653479	0.0124174	0.203819	1191.81	1132.65	592.055	582.554	590.823	678.463	fam50a
ENSDARG00000057276	-0.859559	0.0124733	0.203819	186.119	167.714	79.9615	73.7027	88.721	75.2852	iqca1
ENSDARG00000034168	0.436905	0.0124739	0.203819	746.108	663.834	742.621	1010.64	1016.88	884.601	serpini1
ENSDARG00000060512	0.928394	0.0124755	0.203819	35.9177	37.443	40.8314	52.5006	95.5456	69.9077	kbtbd3
ENSDARG00000037618	-0.636902	0.0124759	0.203819	844.066	1188.04	1506.51	588.612	744.866	944.65	ddit4
ENSDARG00000011998	0.712601	0.0124877	0.203819	359.177	226.218	313.891	490.678	656.145	322.651	bfsp2
ENSDARG00000012405	0.394468	0.01249	0.203819	8884.73	7454.28	7928.09	10972.6	10226.3	10693.2	col1a1a
ENSDARG00000043873	-0.653095	0.0124926	0.203819	4217.06	3566.45	1914.82	2169.69	1876.79	2117.84	arid4a
ENSDARG00000102822	-0.604672	0.0125146	0.203929	594.274	492.22	358.976	361.446	317.836	268.876	pam16
ENSDARG00000034836	-0.612257	0.0125213	0.203929	468.563	423.574	325.8	215.05	248.614	330.717	si:dkey-222n6.2
ENSDARG00000078092	1.61662	0.0125689	0.204445	1.63262	10.1408	38.2794	42.4043	59.4723	57.3602	limd2
ENSDARG00000104615	0.540537	0.0125906	0.204445	375.503	516.402	495.081	784.48	566.449	673.086	NA
ENSDARG00000041215	-0.586621	0.0125964	0.204445	251.424	273.022	225.423	140.338	194.016	164.91	cetn4
ENSDARG00000060196	1.00564	0.0126256	0.204445	63.6723	31.2025	117.39	151.444	135.519	139.815	lhpp
ENSDARG00000101866	0.755014	0.012626	0.204445	52.2439	98.2879	93.5719	150.434	138.444	129.957	asic1b
ENSDARG00000077717	-0.52072	0.0126398	0.204445	14471.6	10492.6	8876.57	8442.49	7818.17	7322.38	rpl29
ENSDARG00000090679	0.700706	0.0126426	0.204445	66.9375	83.4667	98.6758	129.232	154.043	125.475	si:ch211-79k12.2
ENSDARG00000101172	1.38222	0.0126446	0.204445	14.6936	7.02057	18.7144	36.3465	43.873	24.1988	TMEM200C
ENSDARG00000076001	0.669465	0.012652	0.204445	91.4268	99.068	144.611	185.771	172.567	178.354	pip5k1ca
ENSDARG00000032653	1.13641	0.0126852	0.204804	17.9588	42.1234	99.5265	107.02	127.719	122.787	sinhcaf
ENSDARG00000070939	0.614405	0.0127033	0.204918	182.854	248.84	328.352	360.437	398.757	411.38	znf740a
ENSDARG00000030981	1.09951	0.0127178	0.204973	24.4893	28.8623	68.0523	77.7412	121.869	64.5302	tmem127
ENSDARG00000029500	-0.492932	0.0127536	0.205373	33411.6	25613.4	22159.5	21330.4	17878.7	18474.5	rpl34
ENSDARG00000070453	-0.48768	0.0127833	0.205521	522.439	478.179	437.236	375.581	313.936	334.302	gch1
ENSDARG00000102690	-0.699622	0.0127878	0.205521	2231.79	2474.36	1035.25	1086.36	1242.09	1205.46	rims2b
ENSDARG00000086571	-0.984194	0.012796	0.205521	65.3049	103.748	91.02	51.4909	23.3989	57.3602	kcna7
ENSDARG00000070426	-0.443716	0.0128202	0.205584	11222.6	13195.5	14990.2	9131.06	9205.53	10641.2	chac1
ENSDARG00000043285	0.991953	0.012822	0.205584	26.122	76.4462	98.6758	105.001	154.043	148.778	zbtb21
ENSDARG00000008068	-0.462073	0.0128409	0.205708	540.398	581.927	500.184	413.947	373.408	390.766	tma16
ENSDARG00000032865	0.725436	0.0129132	0.206689	333.055	166.153	287.521	373.562	563.524	357.605	pacsin1a
ENSDARG00000021086	1.18323	0.0129463	0.206808	8.16311	24.962	26.3703	42.4043	48.7478	49.2939	znf367
ENSDARG00000017602	-0.482351	0.0129554	0.206808	2269.34	2769.22	1863.78	1707.28	1571.63	1662.55	ccng2
ENSDARG00000026229	0.516863	0.0129676	0.206808	550.194	562.425	548.672	914.721	852.111	611.244	prnpa
ENSDARG00000054973	-0.622842	0.012981	0.206808	1533.03	1402.55	782.602	807.701	742.916	861.299	itsn2b
ENSDARG00000028800	1.51509	0.0129944	0.206808	14.6936	3.90032	22.9677	38.3658	52.6476	26.8876	CYTH2
ENSDARG00000074575	-0.494532	0.0129994	0.206808	427.747	452.437	370.034	279.666	293.462	313.688	ppp1r9alb
ENSDARG00000053365	-0.55533	0.0130372	0.206808	47377.1	32825.1	26547.2	26461.3	22817.9	23359	rpl31
ENSDARG00000077815	-0.5766	0.0130374	0.206808	466.93	441.516	317.294	310.965	272.013	237.507	cdc26
ENSDARG00000104221	-0.616712	0.0130403	0.206808	226.934	188.775	167.579	137.309	112.12	129.06	sat2b
ENSDARG00000053890	1.17386	0.0130415	0.206808	21.2241	16.3813	24.669	33.3177	68.2469	38.5389	tmem62
ENSDARG00000032795	1.1007	0.0130471	0.206808	17.9588	16.3813	31.4742	48.4621	44.848	49.2939	tmem8a
ENSDARG00000027992	0.885808	0.0130603	0.206808	47.346	32.7626	68.903	100.963	86.771	87.8328	hao2
ENSDARG00000008832	0.808107	0.0130653	0.206808	48.9787	84.2468	118.241	144.377	139.419	163.118	neu1
ENSDARG00000101019	-0.863812	0.0131258	0.207577	199.18	151.332	84.2147	96.9241	73.1217	67.2189	ext1b
ENSDARG00000073902	1.39833	0.0131362	0.207577	8.16311	10.1408	33.1755	38.3658	38.0233	62.7377	ptpn9b
ENSDARG00000077162	0.58177	0.0131599	0.207641	324.892	547.604	403.21	556.304	708.793	651.576	nwd2
ENSDARG00000009285	-0.529571	0.0131626	0.207641	62460.9	45061.9	38720.9	38766.6	31102.1	31438.7	rpl15
ENSDARG00000009779	-0.427435	0.0131781	0.207665	5795.81	5045.45	4495.71	4072.83	3566.39	3761.57	mcl1a
ENSDARG00000094010	-0.756685	0.0131865	0.207665	169.793	261.321	135.254	97.9337	105.295	132.645	swt1
ENSDARG00000035949	1.28548	0.0132822	0.208994	29.3872	29.6424	142.91	129.232	248.614	119.202	tmem106bb
ENSDARG00000020007	0.367203	0.0132934	0.208994	6421.1	6226.46	5998.81	8096.19	8177.93	7774.99	col1a2
ENSDARG00000100359	0.731062	0.0133207	0.209189	71.8354	132.611	148.014	173.656	202.791	215.997	AREL1
ENSDARG00000023117	0.861281	0.0133283	0.209189	29.3872	47.5838	57.8445	80.7701	83.8462	85.144	gopc
ENSDARG00000022996	0.750134	0.0133608	0.209394	65.3049	108.429	124.195	141.348	204.741	161.325	setx
ENSDARG00000034577	-0.513975	0.0133661	0.209394	336.32	286.283	287.521	219.089	205.716	210.619	si:dkey-23o4.6
ENSDARG00000020231	0.802533	0.0133752	0.209394	60.407	59.2848	92.7213	107.02	159.893	105.758	mapre3a
ENSDARG00000043453	-0.570388	0.013387	0.209402	52670	34448.4	28811.6	28700.6	24428.5	24937.3	rps5
ENSDARG00000023868	-0.525955	0.0134222	0.209752	417.951	470.378	346.216	275.628	312.961	268.876	si:dkey-172h23.2
ENSDARG00000038672	1.63646	0.0134339	0.209752	1.63262	10.1408	11.9092	30.2888	30.2236	17.9251	tcf7
ENSDARG00000061977	-0.541178	0.0134527	0.209752	297.137	328.407	273.911	213.031	178.417	226.752	ppfibp2a
ENSDARG00000097572	0.623566	0.0134665	0.209752	112.651	118.57	143.761	182.742	226.19	171.184	ptprt
ENSDARG00000079440	0.597308	0.0134703	0.209752	143.671	152.892	197.352	226.156	287.612	236.611	coro2ba
ENSDARG00000018524	-0.468639	0.013477	0.209752	2651.38	3026.64	2154.71	1880.93	1726.65	2052.42	midn
ENSDARG00000099979	-0.871136	0.0134886	0.209757	127.345	106.869	69.7536	71.6835	48.7478	44.8126	tgfbr3
ENSDARG00000101233	0.824068	0.0135005	0.209766	66.9375	56.9446	71.4549	79.7605	155.993	109.343	NA
ENSDARG00000007320	-0.450821	0.0135597	0.210498	69515.4	51837.5	53563.1	46839.6	41539	39590.2	rpl7
ENSDARG00000053005	-1.67652	0.0136022	NA	24.4893	15.6013	21.2663	6.05776	3.89982	8.96253	cd22
ENSDARG00000105179	0.947714	0.0136147	0.210498	27.7546	40.5633	69.7536	72.6931	102.37	95.899	CABZ01074076.1
ENSDARG00000075571	1.12336	0.0136218	0.210498	19.5915	14.0411	31.4742	42.4043	49.7227	50.1901	bicd2
ENSDARG00000043553	-0.801316	0.0136256	0.210498	187.752	104.528	106.332	66.6353	88.721	70.804	ches1
ENSDARG00000036924	-0.729619	0.0136287	0.210498	279.178	322.166	195.65	194.858	106.27	179.251	tatdn1
ENSDARG00000105549	-0.584201	0.0136309	0.210498	408.156	392.372	271.359	255.435	208.64	249.158	si:ch211-235p24.2
ENSDARG00000010956	-0.431709	0.0136344	0.210498	630.192	696.596	683.075	480.582	511.852	499.213	sh3glb1b
ENSDARG00000083308	-1.18212	0.0136382	0.210498	78.3659	40.5633	33.1755	23.2214	15.5993	26.8876	dre-mir-489
ENSDARG00000053527	1.51679	0.0137098	0.211427	16.3262	3.90032	10.2078	28.2695	27.2988	26.8876	snx24
ENSDARG00000061970	1.21981	0.0137758	0.212269	9.79573	35.1028	70.6043	83.799	114.07	77.974	lingo3a
ENSDARG00000005625	0.625244	0.0138022	0.2125	163.262	145.872	172.683	194.858	311.011	236.611	maco1a
ENSDARG00000060504	0.970028	0.0138256	0.212683	31.0198	82.6867	124.195	140.338	189.141	144.297	pfkla
ENSDARG00000099524	0.918131	0.0138727	0.213231	35.9177	36.663	59.5458	111.059	70.1968	70.804	gbe1b
ENSDARG00000104414	1.00912	0.0138844	0.213234	93.0595	83.4667	278.164	413.947	292.487	213.308	shmt2
ENSDARG00000017386	1.09881	0.0139191	0.213291	21.2241	17.1614	43.3833	63.6064	48.7478	64.5302	sobpb
ENSDARG00000022254	0.551903	0.0139276	0.213291	367.34	240.259	265.404	399.812	436.78	434.683	prkcbb
ENSDARG00000021808	0.465965	0.0139322	0.213291	326.524	379.111	353.872	473.515	524.526	468.74	nmt2
ENSDARG00000091511	-1.0858	0.013934	0.213291	48.9787	39.7832	40.8314	21.2021	24.3739	15.2363	gpx7
ENSDARG00000102050	1.33371	0.0139912	0.21398	13.061	10.1408	11.9092	27.2599	23.3989	36.7464	LO017850.1
ENSDARG00000058740	0.768365	0.0140088	0.21398	78.3659	46.0237	68.0523	111.059	113.095	99.484	ube2r2
ENSDARG00000052728	-0.462439	0.0140231	0.21398	2110.98	2599.95	2135.99	1433.67	1635	1901.85	sltm
ENSDARG00000093781	-0.86918	0.0140251	0.21398	210.608	188.775	87.6173	110.049	70.1968	85.144	lrriq1
ENSDARG00000089562	1.2908	0.0140426	0.214072	14.6936	16.3813	60.3964	88.8471	91.6458	47.5014	BX957322.1
ENSDARG00000060687	-0.573101	0.0140598	0.214158	2259.55	2920.56	1585.62	1452.85	1401.01	1693.92	chd2
ENSDARG00000092551	-1.37853	0.0140801	0.214292	27.7546	65.5253	61.2471	16.154	7.79964	35.8501	si:dkey-56e3.2
ENSDARG00000053724	0.792	0.0141576	0.215295	68.5701	88.9272	154.819	160.531	214.49	171.184	adcyap1r1b
ENSDARG00000101745	1.9295	0.0141695	0.215299	0	6.2405	17.8637	26.2503	55.5725	15.2363	AL953886.1
ENSDARG00000088881	0.817489	0.0142129	0.215783	132.242	116.229	239.884	394.764	199.866	268.876	si:dkeyp-69b9.3
ENSDARG00000018782	0.574053	0.0142333	0.215916	163.262	219.198	213.514	284.715	347.084	260.81	kdm4aa
ENSDARG00000053155	0.671398	0.014294	0.21666	89.7942	78.7864	119.942	153.463	162.818	144.297	alg3
ENSDARG00000096867	0.950661	0.0143239	0.216936	32.6524	27.3022	51.8899	68.6546	88.721	60.0489	clmn
ENSDARG00000056617	-0.988144	0.0143438	0.217061	151.834	207.497	60.3964	61.5872	67.2719	82.4552	rpgra
ENSDARG00000025754	-0.559401	0.0143576	0.217093	914.268	760.561	543.568	549.237	493.328	459.778	ube2f
ENSDARG00000059252	-1.08002	0.0144024	0.217593	70.2027	74.106	35.7275	38.3658	21.449	25.0951	zpcx
ENSDARG00000039385	0.8161	0.0144238	0.217739	93.0595	170.834	264.553	249.378	381.208	307.415	dlg4b
ENSDARG00000006151	1.31061	0.0144683	0.218091	8.16311	14.0411	17.8637	24.231	44.848	33.1613	pde11al
ENSDARG00000076702	1.66903	0.0144746	0.218091	6.53049	6.2405	11.0585	23.2214	41.9231	11.6513	CABZ01068356.1
ENSDARG00000087074	1.18252	0.0144823	0.218091	13.061	19.5016	49.3379	50.4813	65.322	74.389	znf574
ENSDARG00000032725	-0.535338	0.0145062	0.218274	66767.7	42381.6	41266.1	38436.5	32003.9	33340.6	rps27a
ENSDARG00000097452	-0.511708	0.0145601	0.218812	657.947	634.971	477.217	447.264	368.533	423.927	CU929070.1
ENSDARG00000019951	-0.602899	0.0145655	0.218812	2186.08	2476.7	1304.9	1526.55	1201.15	1200.98	sec62
ENSDARG00000007186	1.33749	0.0145886	0.218983	8.16311	15.6013	22.9677	25.2407	61.4222	34.9539	ppp1r8a
ENSDARG00000105162	-0.784309	0.0146163	0.219087	124.079	102.968	74.8575	61.5872	60.4472	51.9827	CR293509.1
ENSDARG00000093180	-1.53913	0.0146191	0.219087	55.5091	39.0032	13.6105	19.1829	6.82469	10.755	CR354547.1
ENSDARG00000005823	0.819307	0.0146871	0.219898	143.671	86.587	222.021	300.869	302.236	195.383	slc39a10
ENSDARG00000061951	-0.574162	0.014697	0.219898	1417.12	1541.4	925.511	922.798	708.793	976.019	golgb1
ENSDARG00000013533	0.860921	0.0147366	0.220314	55.5091	33.5427	50.1886	82.7893	67.2719	99.484	hoxb4a
ENSDARG00000097595	-1.77427	0.0147423	NA	16.3262	39.0032	12.7598	4.0385	10.7245	5.37752	BX682556.1
ENSDARG00000003210	0.909085	0.0147688	0.220618	42.4482	85.0269	143.761	139.328	184.267	192.694	ANO2 (1 of many)
ENSDARG00000040439	-0.371299	0.0148144	0.221121	15266.6	13587.1	14673.8	11566.3	10662.1	11420.1	rsl24d1
ENSDARG00000100035	1.48336	0.0148734	0.221649	8.16311	10.1408	10.2078	14.1348	34.1234	32.2651	NA
ENSDARG00000045940	-0.600163	0.0148736	0.221649	4798.28	4374.59	2394.59	2658.35	2488.09	2481.72	NA
ENSDARG00000063009	-1.23548	0.0149007	0.221875	42.4482	28.8623	27.2209	14.1348	14.6243	12.5475	catip
ENSDARG00000052642	-0.864985	0.0149179	0.221952	546.928	334.647	159.072	204.954	187.191	176.562	shisa9b
ENSDARG00000012789	-1.53352	0.0149435	0.222016	17.9588	46.8038	58.6951	12.1155	4.87478	25.9913	plek2
ENSDARG00000078186	0.744416	0.0149461	0.222016	111.018	118.57	224.573	214.041	300.286	250.951	tex2
ENSDARG00000043102	-0.621315	0.0149599	0.222045	4461.96	2677.96	2791	2815.85	1748.1	1888.4	lxn
ENSDARG00000046141	-0.776212	0.0150617	0.223244	128.977	81.1266	92.7213	59.5679	51.6726	63.6339	zgc:162025
ENSDARG00000038859	-0.66399	0.0150743	0.223244	543.663	487.539	267.956	250.387	299.311	267.98	rgs20
ENSDARG00000035360	0.93885	0.0150831	0.223244	35.9177	74.886	119.942	118.126	192.066	138.919	mink1
ENSDARG00000025325	0.720323	0.0150887	0.223244	122.447	176.294	293.476	319.042	340.259	323.547	ccsapa
ENSDARG00000102831	0.584255	0.0151132	0.223428	267.75	235.579	163.326	337.215	310.036	346.85	fam193b
ENSDARG00000025332	-0.43492	0.015156	0.223858	1095.49	956.357	863.414	731.979	698.068	723.276	rbm28
ENSDARG00000046010	0.818711	0.0151664	0.223858	37.5503	72.5459	81.6628	96.9241	123.819	123.683	kdm2bb
ENSDARG00000045911	0.657873	0.0152011	0.224192	137.14	187.995	277.313	304.907	344.159	308.311	tulp4a
ENSDARG00000101256	0.877897	0.0152319	0.224426	45.7134	44.4636	97.8252	100.963	126.744	120.994	CABZ01085052.1
ENSDARG00000006527	-0.623763	0.0152439	0.224426	1805.68	1477.44	859.16	911.692	816.038	957.198	brd3a
ENSDARG00000036239	0.5068	0.0152532	0.224426	1931.39	1742.66	2435.42	3493.31	2453.96	2735.36	gatm
ENSDARG00000045487	-0.540102	0.0152926	0.224828	43070.2	30089.4	24452	24799.4	21238.4	21087	rps16
ENSDARG00000038207	0.457711	0.015323	0.224977	865.29	709.077	952.732	1234.77	1167.02	1067.44	aldh4a1
ENSDARG00000074777	0.753815	0.015327	0.224977	124.079	158.353	229.677	200.916	394.857	272.461	ank1b
ENSDARG00000053804	1.21101	0.0153971	0.225556	16.3262	19.5016	43.3833	42.4043	97.4956	46.6051	osbpl2a
ENSDARG00000090230	0.935647	0.0154109	0.225556	31.0198	63.9652	85.0654	103.991	157.943	88.729	tmem108
ENSDARG00000087456	-0.551138	0.0154291	0.225556	870.188	592.068	529.107	467.457	441.655	445.438	NDUFB1
ENSDARG00000033804	0.901509	0.0154309	0.225556	73.468	71.7658	199.053	199.906	250.564	197.176	snx27a
ENSDARG00000020952	0.596569	0.015454	0.225556	148.569	110.769	135.254	190.819	221.315	181.043	si:ch211-214j8.1
ENSDARG00000091079	-0.510002	0.0154551	0.225556	1216.3	886.932	797.913	729.96	652.245	650.679	si:zfos-1192g2.3
ENSDARG00000070545	-0.662268	0.0154579	0.225556	1368.14	1699.76	745.173	738.037	903.784	767.192	top1l
ENSDARG00000063187	0.973756	0.0154635	0.225556	27.7546	31.2025	69.7536	84.8086	96.5206	75.2852	agpat5
ENSDARG00000039390	-0.616523	0.0154876	0.225731	146.936	179.414	182.04	127.213	98.4705	107.55	sdhaf4
ENSDARG00000089213	1.01201	0.0155091	0.225867	19.5915	39.0032	54.4418	57.5487	74.0966	101.277	adam15
ENSDARG00000102245	0.858326	0.0155319	0.226022	45.7134	44.4636	68.903	72.6931	127.719	89.6253	tk1
ENSDARG00000094514	1.02892	0.0156235	0.227176	27.7546	26.5221	56.1432	49.4717	95.5456	82.4552	si:dkey-7l6.3
ENSDARG00000069977	-0.446067	0.015659	0.227514	1848.13	1714.58	1367	1256.98	1130.95	1227.87	myg1
ENSDARG00000031126	1.19872	0.0156803	0.227646	13.061	14.0411	17.0131	36.3465	38.9982	26.8876	notum1a
ENSDARG00000037962	-0.612789	0.015702	0.227783	5345.2	3333.99	3428.14	3496.34	2088.35	2329.36	psmb7
ENSDARG00000026395	0.577224	0.0157228	0.227907	173.058	131.051	190.546	259.474	244.714	232.129	rfx4
ENSDARG00000053047	-0.547629	0.0158422	0.229362	7928.01	7375.5	4480.39	4629.14	4103.59	4799.43	eif2s2
ENSDARG00000034423	-0.382438	0.0158479	0.229362	4602.36	4576.63	4643.72	3199.51	3822.8	3581.43	sncga
ENSDARG00000098017	-0.695915	0.0158816	0.229401	125.712	203.596	169.28	80.7701	115.045	113.824	pet100
ENSDARG00000032327	-0.652269	0.0158863	0.229401	7301.09	6751.45	3292.03	4155.62	3200.78	3677.32	usp36
ENSDARG00000062707	1.76985	0.015893	0.229401	4.89787	2.34019	14.4611	15.1444	34.1234	25.9913	plat
ENSDARG00000096592	-1.12173	0.0158999	0.229401	145.303	145.092	35.7275	55.5294	38.0233	55.5677	BX908780.2
ENSDARG00000077298	0.771275	0.0159178	0.22948	86.529	107.649	210.112	220.099	240.814	234.818	gas1a
ENSDARG00000074868	1.18993	0.0159668	0.229943	13.061	17.1614	41.682	43.4139	74.0966	50.1901	AL929017.1
ENSDARG00000015947	-0.416723	0.0159746	0.229943	1879.15	1907.25	1878.24	1211.55	1527.76	1503.91	matn4
ENSDARG00000077777	-0.542809	0.0160281	0.230534	37465.4	26448.8	20511.8	20631.7	19296.3	18020.1	tmsb4x
ENSDARG00000030340	0.570462	0.0160674	0.230921	145.303	176.294	199.904	232.214	298.336	248.262	guk1a
ENSDARG00000053425	2.06548	0.0160697	NA	3.26524	1.56013	6.80523	11.1059	26.3238	11.6513	serinc2l
ENSDARG00000056774	0.947315	0.0160874	0.23103	57.1418	28.0823	84.2147	95.9145	129.669	100.38	gpr37l1b
ENSDARG00000093411	1.02039	0.0161813	0.232161	29.3872	18.7215	22.9677	50.4813	51.6726	39.4351	gad1a
ENSDARG00000102797	0.761579	0.0161912	0.232161	53.8765	63.1851	97.8252	124.184	137.469	106.654	CABZ01075509.1
ENSDARG00000015552	-0.575755	0.0162182	0.232369	533.867	715.318	483.171	414.956	299.311	449.023	phactr4a
ENSDARG00000068572	1.10483	0.0162347	0.232426	42.4482	20.2816	97.8252	102.982	133.569	110.239	slc16a1b
ENSDARG00000104090	0.749771	0.0162777	0.232575	68.5701	148.992	96.9745	208.993	161.843	164.91	june
ENSDARG00000061786	0.724665	0.0162889	0.232575	63.6723	74.106	103.78	119.136	122.844	160.429	klhl2
ENSDARG00000037867	-0.421419	0.0162999	0.232575	2401.59	2207.58	1913.12	1648.72	1739.32	1479.71	atp5mf
ENSDARG00000067601	0.594264	0.0163056	0.232575	220.404	236.359	370.034	459.38	407.531	386.285	arfgap2
ENSDARG00000075928	0.695834	0.0163076	0.232575	75.1006	64.7452	100.377	138.319	118.945	132.645	hivep3a
ENSDARG00000023267	1.01668	0.0163453	0.232837	27.7546	24.962	62.9484	74.7123	97.4956	64.5302	atad1a
ENSDARG00000020009	0.509664	0.0163511	0.232837	204.078	205.157	180.339	293.801	286.637	258.121	bmp2k
ENSDARG00000012499	0.391676	0.0163731	0.232972	1751.8	2086.67	2060.28	2576.57	2534.88	2633.19	per1b
ENSDARG00000056294	1.15744	0.0163942	0.233094	13.061	31.2025	56.9938	57.5487	111.145	62.7377	si:ch211-183d21.3
ENSDARG00000038315	1.22748	0.0164233	0.233328	11.4284	26.5221	49.3379	41.3947	105.295	62.7377	NA
ENSDARG00000030408	-0.572969	0.0164394	0.233379	29743.1	19443.9	15667.3	16470	13234	13888.3	rps26l
ENSDARG00000060303	0.912507	0.0164725	0.233436	32.6524	59.2848	79.9615	106.011	145.268	77.974	slc4a10b
ENSDARG00000061368	-0.985028	0.0164802	0.233436	66.9375	72.5459	45.9353	20.1925	39.9732	33.1613	klf13
ENSDARG00000017058	1.12277	0.0164811	0.233436	22.8567	28.8623	90.1693	93.8952	136.494	83.3515	large2
ENSDARG00000091836	0.745744	0.0165376	0.23394	84.8963	104.528	147.163	188.8	244.714	135.334	casp7
ENSDARG00000101308	0.779776	0.0165418	0.23394	44.0808	85.8069	78.2602	132.261	98.4705	132.645	smug1
ENSDARG00000033089	1.22554	0.0165686	0.233987	13.061	17.1614	57.8445	54.5198	74.0966	81.559	CR735102.1
ENSDARG00000008829	-0.635858	0.0165803	0.233987	824.474	871.33	431.282	425.053	494.302	448.126	chga
ENSDARG00000101722	0.68044	0.0165829	0.233987	235.098	546.824	526.555	680.488	685.394	741.201	larp1
ENSDARG00000089245	-0.706846	0.0166265	0.234424	115.916	127.93	139.507	64.6161	69.2218	101.277	dusp23b
ENSDARG00000098417	1.67303	0.016698	0.234962	6.53049	3.12025	15.3118	27.2599	38.0233	15.2363	NA
ENSDARG00000062319	1.02438	0.0167102	0.234962	22.8567	28.0823	64.6497	88.8471	62.3972	87.8328	si:dkey-103g5.3
ENSDARG00000008434	0.746598	0.016713	0.234962	207.343	229.339	481.47	538.131	596.673	411.38	bcl2l1
ENSDARG00000058323	1.53758	0.0167152	0.234962	6.53049	4.68038	17.8637	38.3658	25.3488	22.4063	tmbim1a
ENSDARG00000100467	0.746795	0.0167624	0.235447	52.2439	70.2057	94.4226	102.982	133.569	131.749	fkrp
ENSDARG00000031702	-0.517069	0.0168297	0.236103	2395.06	1582.75	1505.66	1257.99	1206.99	1361.41	prkg1b
ENSDARG00000099366	-0.562342	0.0168377	0.236103	385.299	389.251	256.897	223.127	241.789	232.129	NA
ENSDARG00000005595	-1.36208	0.0168483	0.236103	27.7546	26.5221	22.117	10.0963	7.79964	11.6513	adgb
ENSDARG00000027159	0.974232	0.01686	0.236103	76.7332	49.144	182.04	179.713	258.363	169.392	fbxo28
ENSDARG00000101926	1.02618	0.0168798	0.236156	40.8156	27.3022	41.682	52.5006	52.6476	116.513	zgc:101130
ENSDARG00000044688	0.581542	0.0168934	0.236156	159.997	219.978	202.456	241.301	350.009	285.008	dusp4
ENSDARG00000012140	-0.671537	0.0169019	0.236156	269.383	481.299	421.074	186.781	233.014	318.17	ccnl1b
ENSDARG00000068989	0.772851	0.0169361	0.236456	125.712	71.7658	154.819	181.733	255.438	163.118	gabra1
ENSDARG00000010300	0.860376	0.0169924	0.236985	27.7546	52.2642	45.9353	66.6353	88.721	77.974	traf3ip1
ENSDARG00000091131	-0.827938	0.0169994	0.236985	295.505	704.397	652.452	220.099	245.689	466.948	cry1bb
ENSDARG00000105420	-1.6605	0.0171336	0.238467	11.4284	37.443	27.2209	3.02888	8.7746	12.5475	CR361564.1
ENSDARG00000011066	0.553306	0.0171417	0.238467	194.282	243.38	207.56	333.177	361.709	255.432	glra3
ENSDARG00000103800	0.70668	0.0171442	0.238467	159.997	142.752	306.235	331.157	360.734	305.622	prkar1b
ENSDARG00000105117	-0.479729	0.0171663	0.238594	3368.1	2331.61	2521.34	2143.44	1711.05	2036.29	sdad1
ENSDARG00000103362	0.545299	0.017182	0.238634	148.569	185.655	160.774	230.195	225.215	269.772	FBXL19
ENSDARG00000037433	-0.525301	0.0171951	0.238639	2721.58	2357.35	1583.92	1663.86	1490.71	1471.65	fmr1
ENSDARG00000096978	-1.18688	0.0172108	0.238678	39.1829	58.5047	27.2209	22.2118	20.4741	12.5475	CU972512.1
ENSDARG00000102749	1.52901	0.0172507	0.239053	3.26524	16.3813	7.65588	29.2792	34.1234	19.7176	NA
ENSDARG00000040135	0.975487	0.0172707	0.239152	27.7546	31.9826	69.7536	68.6546	106.27	83.3515	fosaa
ENSDARG00000036629	-0.507702	0.0172868	0.239166	45693.8	30283.6	29458.1	28062.6	23004.1	23085.7	rps14
ENSDARG00000076768	1.04944	0.0172975	0.239166	21.2241	23.4019	52.7405	59.5679	88.721	56.4639	reps2
ENSDARG00000061725	0.813214	0.0173278	0.2393	68.5701	120.13	191.397	256.445	245.689	172.977	mast3a
ENSDARG00000101135	-0.566405	0.0173329	0.2393	617.131	1066.35	991.862	575.487	544.025	691.011	si:dkey-85k7.7
ENSDARG00000101118	1.00795	0.0174499	0.240736	29.3872	57.7247	126.747	125.194	181.342	129.957	CABZ01066813.1
ENSDARG00000069254	0.770627	0.0174955	0.240984	86.529	83.4667	173.533	212.021	217.415	160.429	chrm4a
ENSDARG00000010023	1.77273	0.0175041	0.240984	26.122	79.5664	180.339	272.599	438.73	270.668	CU856539.1
ENSDARG00000055099	-0.659306	0.0175068	0.240984	1841.6	1810.53	831.089	1022.75	844.312	969.745	fam184b
ENSDARG00000105201	0.383842	0.017538	0.241084	1490.58	1705.22	1645.16	2107.09	2207.3	2006.71	adcyap1r1a
ENSDARG00000056084	-0.49543	0.017552	0.241084	507.745	691.916	512.944	390.725	386.082	440.06	igsf21b
ENSDARG00000076843	-0.624584	0.0175572	0.241084	293.872	301.104	187.144	154.473	155.993	195.383	si:dkey-174i8.1
ENSDARG00000037064	0.58539	0.0175718	0.241084	127.345	153.672	198.202	221.108	254.463	248.262	galca
ENSDARG00000053179	1.43409	0.0175822	0.241084	4.89787	7.80063	17.8637	30.2888	31.1986	24.1988	cttnbp2nla
ENSDARG00000079245	-0.939445	0.0175919	0.241084	408.156	538.243	156.52	284.715	133.569	156.844	si:dkey-73p2.2
ENSDARG00000077227	-0.745631	0.017611	0.241119	323.259	292.524	141.209	161.54	127.719	160.429	fbxl6
ENSDARG00000100478	-0.825613	0.0176203	0.241119	308.566	440.736	156.52	142.357	146.243	222.271	CABZ01117619.1
ENSDARG00000019752	0.593554	0.0176521	0.241301	174.691	125.59	163.326	241.301	262.263	192.694	rom1a
ENSDARG00000021405	-0.702798	0.0176596	0.241301	3996.66	4148.38	1617.09	2165.65	1808.54	2021.95	chd3
ENSDARG00000016527	1.68377	0.0177053	NA	4.89787	3.90032	11.0585	32.308	16.5742	16.1325	helz2
ENSDARG00000033307	-0.456648	0.0177112	0.241828	713.456	595.968	580.146	467.457	413.381	492.939	igf2b
ENSDARG00000103949	1.82063	0.0177382	NA	1.63262	4.68038	9.35719	13.1251	29.2487	16.1325	zbtb12.1
ENSDARG00000091931	-0.727622	0.0177417	0.24199	644.886	844.808	316.443	325.1	398.757	366.567	gpatch4
ENSDARG00000011157	-0.623555	0.0177859	0.24199	223.669	301.104	355.573	146.396	204.741	222.271	arhgef18a
ENSDARG00000096637	-0.923174	0.0177867	0.24199	75.1006	62.405	54.4418	41.3947	37.0483	22.4063	si:dkey-11c5.11
ENSDARG00000079204	0.737653	0.0177899	0.24199	66.9375	75.6661	108.884	109.04	174.517	138.919	adam11
ENSDARG00000037121	0.982181	0.0178012	0.24199	96.3247	59.2848	253.495	304.907	287.612	218.686	mat2ab
ENSDARG00000052734	0.520179	0.0178028	0.24199	226.934	290.183	205.858	355.388	345.134	338.783	hmgcra
ENSDARG00000056664	0.769924	0.0178143	0.24199	39.1829	55.3845	71.4549	96.9241	96.5206	94.1065	arfip2b
ENSDARG00000028321	0.690265	0.0178277	0.241996	71.8354	90.4873	112.286	182.742	136.494	128.164	synj2bp
ENSDARG00000004307	0.818758	0.0178719	0.242099	44.0808	39.0032	46.786	58.5583	83.8462	86.0402	lypd6
ENSDARG00000095826	-0.448269	0.0178735	0.242099	522.439	475.838	434.684	345.292	346.109	356.709	smdt1a
ENSDARG00000004587	-0.512606	0.0178744	0.242099	613.866	658.373	455.1	358.417	407.531	443.645	kat5b
ENSDARG00000059606	-1.02254	0.0179118	0.242321	42.4482	123.25	103.78	28.2695	56.5474	49.2939	ccdc84
ENSDARG00000093153	-1.18811	0.0179216	0.242321	44.0808	47.5838	31.4742	9.08664	19.4991	25.0951	CU137717.1
ENSDARG00000075385	-0.606259	0.0179299	0.242321	347.748	476.619	344.515	186.781	269.088	312.792	LO017852.1
ENSDARG00000105529	-0.461046	0.0179796	0.242816	1425.28	1447.8	1066.72	950.058	869.66	1040.55	vgf
ENSDARG00000043332	1.03001	0.0180194	0.243177	22.8567	23.4019	39.1301	65.6257	73.1217	37.6426	prkcz
ENSDARG00000034042	-0.692848	0.0180373	0.243239	182.854	132.611	143.761	89.8567	72.1467	120.098	dnal1
ENSDARG00000019417	-0.738062	0.0180502	0.243239	205.71	430.595	322.398	129.232	217.415	230.337	gadd45ga
ENSDARG00000041421	-0.50091	0.0180658	0.243273	401.625	365.85	347.917	301.878	225.215	259.913	taz
ENSDARG00000019341	1.18332	0.0181003	0.243562	16.3262	17.1614	64.6497	65.6257	86.771	74.389	gpc1a
ENSDARG00000099283	-0.648531	0.0181799	0.244331	9154.11	7329.47	3818.59	4875.48	3933.95	4138.89	epb41a
ENSDARG00000069767	1.19322	0.0181838	0.244331	14.6936	11.7009	39.9807	47.4524	55.5725	51.0864	nectin1a
ENSDARG00000103390	-0.444426	0.0182325	0.244808	1844.86	1969.66	1569.46	1290.3	1153.37	1511.98	cacna2d2a
ENSDARG00000061047	1.29349	0.0182661	0.244995	13.061	10.1408	36.5781	47.4524	68.2469	33.1613	abcg4a
ENSDARG00000045687	0.654655	0.0182727	0.244995	94.6921	180.975	150.566	206.973	255.438	215.997	pdzrn4
ENSDARG00000099226	0.458547	0.0182925	0.245083	396.727	383.011	436.385	635.055	523.551	513.553	PPP1CC
ENSDARG00000007869	1.64332	0.0183436	0.2455	3.26524	13.2611	48.4873	42.4043	133.569	32.2651	ehd3
ENSDARG00000102858	1.03396	0.01835	0.2455	29.3872	17.9414	24.669	40.385	63.3721	41.2276	sc:d189
ENSDARG00000100422	0.462155	0.0183989	0.245719	893.044	1263.7	913.602	1436.7	1418.56	1380.23	ptpro
ENSDARG00000103795	0.931839	0.0184032	0.245719	29.3872	32.7626	62.9484	62.5968	98.4705	80.6627	zgc:113348
ENSDARG00000104665	0.505442	0.018407	0.245719	259.587	244.94	321.547	364.475	437.755	371.945	kirrel3l
ENSDARG00000031138	0.87369	0.0184194	0.245719	35.9177	37.443	45.9353	58.5583	98.4705	62.7377	irx3b
ENSDARG00000091576	-0.850291	0.018437	0.245779	89.7942	72.5459	53.5912	35.3369	42.898	40.3314	TMEM216
ENSDARG00000104078	-0.799951	0.0185099	0.246573	68.5701	86.587	65.5003	38.3658	44.848	43.9164	zgc:113336
ENSDARG00000035533	1.54394	0.0185686	NA	8.16311	5.46044	8.50654	29.2792	17.5492	17.0288	tacr1a
ENSDARG00000020176	0.845471	0.0186161	0.247811	79.9985	44.4636	101.228	119.136	178.417	106.654	zbtb22a
ENSDARG00000098683	0.996222	0.018667	0.248268	40.8156	59.2848	108.033	88.8471	223.265	107.55	zmiz2
ENSDARG00000102372	0.797324	0.0186822	0.248268	94.6921	138.851	282.417	295.82	321.735	285.905	col4a3bpb
ENSDARG00000033840	0.768229	0.0186955	0.248268	78.3659	81.9066	125.897	130.242	228.14	131.749	fat3a
ENSDARG00000101432	1.22313	0.0187048	0.248268	16.3262	14.8212	14.4611	21.2021	48.7478	35.8501	rab11fip2
ENSDARG00000004680	0.458882	0.0187173	0.248268	408.156	506.261	484.873	723.902	589.848	614.829	dnajb6a
ENSDARG00000053364	0.878439	0.018736	0.248339	32.6524	94.3876	116.54	151.444	151.118	153.259	pax10
ENSDARG00000037099	0.829992	0.0187938	0.248927	58.7744	134.171	196.501	229.185	205.716	265.291	irs2a
ENSDARG00000103311	2.08106	0.018816	NA	1.63262	1.56013	8.50654	9.08664	27.2988	15.2363	FBLN1
ENSDARG00000074017	1.08843	0.018823	0.249004	14.6936	39.7832	63.799	56.5391	112.12	88.729	usp31
ENSDARG00000078425	1.08336	0.0188264	0.249004	21.2241	31.9826	96.1239	120.146	99.4455	102.173	oat
ENSDARG00000089769	0.468279	0.0188653	0.249296	367.34	393.152	417.671	504.813	634.696	492.939	hapln1a
ENSDARG00000018936	-0.720883	0.0188753	0.249296	558.357	471.158	220.319	266.541	258.363	231.233	zcchc17
ENSDARG00000104246	-0.47296	0.0188928	0.24935	826.107	844.808	637.14	621.93	539.15	501.005	exosc3
ENSDARG00000041904	-0.591932	0.0189183	0.24951	571.418	499.24	318.995	304.907	271.038	343.265	ankzf1
ENSDARG00000015757	0.571543	0.0189543	0.249518	156.732	234.799	267.956	347.311	315.886	324.443	tmem50a
ENSDARG00000098280	-0.734936	0.018956	0.249518	1116.71	2390.89	1997.34	683.517	1090.98	1535.28	rbm5
ENSDARG00000094000	-0.752448	0.0189592	0.249518	97.9573	75.6661	91.8706	55.5294	58.4973	43.0201	NA
ENSDARG00000076634	0.79228	0.0190009	0.24989	63.6723	45.2437	92.7213	124.184	128.694	96.7953	capn10
ENSDARG00000099194	-0.827789	0.0190343	0.24998	453.869	437.615	165.027	141.348	241.789	210.619	CABZ01058261.1
ENSDARG00000045006	-0.632002	0.0190347	0.24998	790.189	762.122	383.645	404.86	408.506	433.786	ptprga
ENSDARG00000095120	1.529	0.01908	0.250397	3.26524	6.2405	15.3118	24.231	27.2988	23.3026	CU207311.2
ENSDARG00000001437	1.34858	0.0191288	0.250857	6.53049	23.4019	60.3964	44.4236	115.045	76.1815	slc2a1a
ENSDARG00000076856	0.893331	0.019142	0.250857	34.2851	49.144	31.4742	72.6931	89.6959	52.8789	frem2a
ENSDARG00000062138	0.725062	0.0191636	0.250908	81.6311	124.03	199.904	236.253	222.29	218.686	ranbp10
ENSDARG00000092039	0.451145	0.0191741	0.250908	282.444	295.644	262.852	381.639	387.057	380.907	si:dkey-70p6.1
ENSDARG00000044341	0.947885	0.0191863	0.250908	55.5091	49.924	158.222	145.386	206.691	160.429	chst7
ENSDARG00000025797	-0.750418	0.0192069	0.251	987.736	524.202	357.275	427.072	311.986	368.36	abhd2a
ENSDARG00000001781	0.936261	0.0192241	0.251048	55.5091	28.0823	26.3703	60.5776	79.9464	63.6339	tspan11
ENSDARG00000002510	1.84133	0.0192585	NA	0	7.02057	10.2078	16.154	35.0984	15.2363	dmbx1b
ENSDARG00000062305	1.59485	0.0192665	0.251425	3.26524	6.2405	13.6105	33.3177	24.3739	15.2363	rims3
ENSDARG00000101205	-0.997054	0.0192861	0.251429	93.0595	53.0443	39.1301	31.2984	32.1735	27.7838	mbd1a
ENSDARG00000055825	0.761249	0.0192939	0.251429	117.549	170.834	240.735	195.867	411.431	294.867	celsr3
ENSDARG00000010555	0.784673	0.0194272	0.252989	62.0396	49.144	46.786	113.078	86.771	69.9077	pdha1b
ENSDARG00000019529	0.44254	0.0195111	0.253903	352.646	399.392	345.365	464.428	505.027	523.412	parp1
ENSDARG00000093999	-0.723906	0.0195497	0.254229	163.262	223.098	107.182	102.982	98.4705	97.6915	si:ch73-376l24.6
ENSDARG00000045926	-0.594856	0.0196058	0.254607	951.819	717.658	477.217	499.765	493.328	424.824	crabp1a
ENSDARG00000099187	2.24943	0.0196064	NA	0	0.780063	11.0585	10.0963	29.2487	20.6138	purg
ENSDARG00000039310	-0.685179	0.0196193	0.254607	120.814	134.951	104.63	58.5583	83.8462	81.559	parla
ENSDARG00000102841	-1.30974	0.0196199	0.254607	45.7134	26.5221	20.4157	14.1348	13.6494	8.96253	NA
ENSDARG00000091946	-0.941505	0.0196801	0.254734	130.61	86.587	60.3964	28.2695	52.6476	61.8414	CR391940.1
ENSDARG00000045760	0.591522	0.0196809	0.254734	102.855	90.4873	108.884	150.434	161.843	142.504	prmt8b
ENSDARG00000101472	-0.641422	0.019685	0.254734	177.956	135.731	119.092	91.876	96.5206	86.9365	pop4
ENSDARG00000023933	1.33037	0.0196965	0.254734	13.061	9.36076	49.3379	47.4524	84.8211	51.0864	skila
ENSDARG00000092124	-0.514225	0.0196983	0.254734	344.483	395.492	289.222	261.493	241.789	217.789	cox14
ENSDARG00000019973	1.24804	0.019724	0.25489	16.3262	7.80063	26.3703	47.4524	41.9231	30.4726	stk38a
ENSDARG00000043697	-0.770246	0.0197579	0.25515	1973.84	2013.34	649.049	909.673	869.66	937.48	nefmb
ENSDARG00000105034	0.733904	0.0197785	0.255201	53.8765	57.7247	85.0654	94.9049	108.22	126.372	zdhhc18b
ENSDARG00000033393	0.69968	0.0197929	0.255201	76.7332	94.3876	59.5458	108.03	143.318	123.683	NA
ENSDARG00000039666	0.892855	0.019803	0.255201	21.2241	35.8829	40.8314	64.6161	60.4472	60.9452	tsta3
ENSDARG00000105822	-0.540171	0.0198845	0.255857	514.276	551.505	361.528	317.023	289.562	373.737	CABZ01117780.1
ENSDARG00000032263	1.14254	0.0198881	0.255857	17.9588	15.6013	20.4157	24.231	51.6726	43.0201	zgc:110224
ENSDARG00000020133	-0.576228	0.0198952	0.255857	200.813	251.96	319.846	167.598	164.767	188.213	jdp2b
ENSDARG00000057465	1.6694	0.0199425	0.256288	1.63262	4.68038	34.8768	39.3754	48.7478	47.5014	gfpt1
ENSDARG00000057995	0.546836	0.0200084	0.256956	148.569	141.971	182.04	249.378	204.741	237.507	arl15b
ENSDARG00000053460	1.057	0.020099	0.257942	16.3262	22.6218	42.5327	50.4813	76.0465	46.6051	si:dkey-283b1.7
ENSDARG00000076833	0.390758	0.0201649	0.258276	930.595	927.495	1079.48	1246.89	1302.54	1304.05	atp1b1b
ENSDARG00000032836	-0.584651	0.0201884	0.258276	674.273	982.099	542.717	421.014	469.929	576.29	pvalb5
ENSDARG00000042477	0.462688	0.0201896	0.258276	331.422	347.128	428.73	495.726	489.428	544.025	nr2c2
ENSDARG00000034604	-1.3732	0.020196	0.258276	44.0808	43.6835	18.7144	23.2214	9.74956	8.06627	NA
ENSDARG00000045706	0.73569	0.0202068	0.258276	81.6311	66.3054	119.092	141.348	185.242	119.202	tspan9b
ENSDARG00000090064	0.571972	0.0202206	0.258276	293.872	228.558	415.97	474.524	467.004	454.4	TMEM179 (1 of many)
ENSDARG00000103816	-1.50844	0.0202252	0.258276	91.4268	21.0617	34.0262	16.154	29.2487	5.37752	NA
ENSDARG00000076393	0.711591	0.0202362	0.258276	119.181	199.696	311.339	334.186	381.208	324.443	tmem65
ENSDARG00000058128	-0.538609	0.0202785	0.258474	3175.45	3149.89	1805.09	1953.63	1911.89	1729.77	msna
ENSDARG00000056838	-1.52471	0.0202795	0.258474	40.8156	31.2025	11.9092	13.1251	4.87478	10.755	pimr93
ENSDARG00000021288	0.981891	0.0203288	0.258923	34.2851	42.9035	119.942	110.049	155.993	128.164	mier3b
ENSDARG00000074638	-0.923698	0.0203643	0.259198	122.447	214.517	65.5003	78.7508	60.4472	73.4927	loxhd1b
ENSDARG00000087953	-1.14839	0.0203788	0.259206	107.753	36.663	44.234	21.2021	39.9732	22.4063	NA
ENSDARG00000086874	-0.759143	0.0204169	0.259512	288.974	243.38	117.39	143.367	126.744	112.032	si:ch211-232i5.3
ENSDARG00000098751	1.28839	0.0205605	0.261086	14.6936	23.4019	111.436	103.991	170.617	95.899	lzts3a
ENSDARG00000077928	-0.982523	0.0205688	0.261086	161.63	226.998	56.9938	59.5679	76.0465	89.6253	ccdc173
ENSDARG00000033046	-0.632611	0.0205977	0.261275	310.198	319.826	175.235	165.579	181.342	171.184	ccni2
ENSDARG00000009477	-0.568413	0.0206394	0.261625	414.686	396.272	256.897	213.031	249.589	255.432	prkar2ab
ENSDARG00000005518	1.11774	0.0206865	0.26201	32.6524	21.0617	52.7405	125.194	40.9481	65.4264	slc5a9
ENSDARG00000101507	0.785527	0.0206982	0.26201	88.1616	112.329	244.138	259.474	269.088	243.781	ATG2A
ENSDARG00000000489	-0.526542	0.0207175	0.26201	1013.86	766.022	597.159	571.448	499.177	575.394	upf3b
ENSDARG00000053291	-0.404143	0.0207366	0.26201	12985.9	10633	9851.42	8944.28	8444.09	7900.47	pnrc2
ENSDARG00000105136	-0.619452	0.0207403	0.26201	703.66	758.221	391.301	361.446	365.608	477.703	ccdc50
ENSDARG00000090015	-1.59323	0.0207603	0.262083	31.0198	43.6835	10.2078	10.0963	13.6494	4.48126	CR388047.1
ENSDARG00000028786	1.24372	0.0207892	0.262083	19.5915	7.02057	18.7144	32.308	41.9231	30.4726	chst12a
ENSDARG00000012672	-0.52168	0.0208012	0.262083	409.788	430.595	339.411	218.079	307.111	295.763	gtf2e2
ENSDARG00000023659	-0.547028	0.0208041	0.262083	318.361	251.18	239.034	186.781	155.993	207.931	gabpb1
ENSDARG00000099026	-0.891216	0.0208166	0.262083	158.364	145.872	56.1432	63.6064	60.4472	69.0114	si:dkey-185m8.2
ENSDARG00000034210	1.42151	0.0208632	0.262492	9.79573	6.2405	15.3118	17.1636	39.9732	26.8876	si:dkey-240h12.4
ENSDARG00000104540	1.67604	0.0209401	NA	11.4284	2.34019	6.80523	28.2695	15.5993	17.9251	cyp2aa8
ENSDARG00000068965	0.736287	0.0210356	0.264451	76.7332	148.992	211.813	245.339	248.614	242.884	nrip1a
ENSDARG00000043923	0.444051	0.0210474	0.264451	362.442	396.272	347.917	512.89	543.05	450.815	sox9b
ENSDARG00000024561	0.407143	0.0210979	0.264743	605.703	550.724	524.003	766.306	700.993	757.333	nolc1
ENSDARG00000052386	1.0768	0.0210991	0.264743	26.122	38.2231	124.195	140.338	157.943	104.862	cldnd1b
ENSDARG00000042689	1.91061	0.0211278	NA	1.63262	3.90032	5.95458	9.08664	17.5492	18.8213	zbtb37
ENSDARG00000062521	1.096	0.0211356	0.265022	21.2241	17.9414	42.5327	48.4621	85.7961	42.1239	atp9b
ENSDARG00000104758	-0.60927	0.021193	0.265484	259.587	165.373	178.637	130.242	142.344	120.098	zgc:194981
ENSDARG00000002026	1.05324	0.021201	0.265484	53.8765	21.8418	62.0977	58.5583	147.218	77.974	qkib
ENSDARG00000023537	0.90065	0.0212323	0.265697	35.9177	78.0063	129.299	133.271	194.991	132.645	ahr1b
ENSDARG00000037496	-0.491283	0.0212574	0.26579	746.108	897.853	590.354	504.813	502.102	582.564	gria4a
ENSDARG00000053685	-0.582682	0.0212686	0.26579	254.689	262.881	172.683	141.348	157.943	160.429	gtf2a2
ENSDARG00000029480	0.706985	0.0212856	0.26579	53.8765	72.5459	74.8575	97.9337	135.519	98.5878	specc1
ENSDARG00000005364	1.68872	0.0213135	0.26579	1.63262	3.90032	16.1624	20.1925	27.2988	25.9913	grin3ba
ENSDARG00000029069	-0.516286	0.0213143	0.26579	64570.2	38547.6	40702.1	37632.8	31813.8	31102.7	tnni2a.4
ENSDARG00000025106	0.390321	0.0213279	0.26579	1910.17	2350.33	1965.86	2789.6	2811.77	2564.18	ppp3cb
ENSDARG00000006691	-0.444186	0.0213398	0.26579	47230.1	33744.7	34723.7	31794.1	26849.3	26390.2	rpl12
ENSDARG00000044972	0.656034	0.0214048	0.266307	132.242	152.892	253.495	309.955	311.011	233.026	bcap31
ENSDARG00000006600	0.451869	0.02141	0.266307	429.38	471.158	523.152	700.681	693.193	557.469	lsm14aa
ENSDARG00000042133	-0.475254	0.0214515	0.266484	413.053	356.489	427.028	318.032	289.562	252.743	si:dkey-51e6.1
ENSDARG00000006598	-0.669948	0.0214529	0.266484	138.773	232.459	252.644	116.107	117.97	160.429	sgk2b
ENSDARG00000089641	0.70823	0.0214918	0.266545	50.6113	53.0443	60.3964	82.7893	99.4455	86.9365	ppm1lb
ENSDARG00000105183	-0.981399	0.0214953	0.266545	48.9787	49.924	116.54	35.3369	36.0734	38.5389	CT009487.2
ENSDARG00000052468	0.917791	0.0215009	0.266545	19.5915	31.2025	30.6235	52.5006	49.7227	54.6714	GSK3B (1 of many)
ENSDARG00000077291	-0.476623	0.0215189	0.26659	180687	122875	125592	119157	96600.5	92652.8	rps2
ENSDARG00000039626	-0.449866	0.0215343	0.26659	1549.36	1476.66	1075.23	1000.54	1020.78	978.708	nrgna
ENSDARG00000102066	-0.817758	0.0215476	0.26659	63.6723	94.3876	61.2471	40.385	38.9982	45.7089	ntn4
ENSDARG00000086786	1.82728	0.021558	NA	3.26524	2.34019	9.35719	26.2503	16.5742	11.6513	mfsd10
ENSDARG00000074447	0.773437	0.0215843	0.266715	50.6113	67.0854	119.092	137.309	146.243	126.372	dapk3
ENSDARG00000078502	0.863485	0.0215914	0.266715	37.5503	47.5838	39.9807	48.4621	90.6709	89.6253	si:ch211-150o23.3
ENSDARG00000039750	2.0093	0.0215947	NA	4.89787	1.56013	7.65588	13.1251	36.0734	7.17002	ldlrap1b
ENSDARG00000016923	0.931031	0.0216036	0.266715	19.5915	35.8829	31.4742	49.4717	51.6726	68.1152	si:dkey-94f20.4
ENSDARG00000057857	1.05346	0.021615	0.266715	16.3262	63.1851	108.884	141.348	142.344	114.72	arfrp1
ENSDARG00000002731	0.812753	0.0216311	0.266736	145.303	116.229	353.872	395.773	341.234	347.746	sdc2
ENSDARG00000078250	-0.639125	0.0216532	0.266831	827.739	945.436	449.996	506.832	379.258	540.44	zgc:194398
ENSDARG00000061257	0.502217	0.0216827	0.267018	182.854	206.717	245.839	285.724	319.785	298.452	zgc:153240
ENSDARG00000100958	1.13003	0.021746	0.267284	24.4893	14.8212	34.0262	34.3273	81.8963	43.9164	si:ch211-188f17.1
ENSDARG00000009844	0.893425	0.0217555	0.267284	75.1006	49.144	74.0069	196.877	82.8712	86.9365	dusp23a
ENSDARG00000045557	1.04048	0.0217698	0.267284	21.2241	31.2025	85.916	82.7893	94.5707	112.032	socs2
ENSDARG00000093702	-0.749922	0.0217987	0.267284	119.181	147.432	80.8121	57.5487	79.9464	69.0114	si:dkey-126g1.9
ENSDARG00000070173	0.656858	0.0218075	0.267284	331.422	548.384	848.102	882.413	917.433	932.999	gria2a
ENSDARG00000078216	0.836716	0.0218169	0.267284	62.0396	39.7832	104.63	138.319	122.844	108.447	eps15
ENSDARG00000033104	-0.915449	0.0218192	0.267284	112.651	100.628	45.9353	45.4332	37.0483	53.7752	tmc2a
ENSDARG00000021082	0.759336	0.0218194	0.267284	50.6113	95.1677	134.403	160.531	154.043	166.703	sec31a
ENSDARG00000062040	-1.19973	0.0218992	0.268085	24.4893	31.2025	34.0262	12.1155	16.5742	10.755	atp8b5a
ENSDARG00000044225	0.530438	0.0219921	0.269044	174.691	221.538	253.495	350.34	316.861	276.942	si:dkey-27b3.2
ENSDARG00000098791	1.67996	0.0220715	0.269764	3.26524	8.58069	23.8183	70.6738	10.7245	36.7464	FP245455.1
ENSDARG00000017636	1.27342	0.0220799	0.269764	4.89787	37.443	82.5134	112.069	103.345	93.2103	rnf167
ENSDARG00000013931	-0.440541	0.0221151	0.270016	10463.5	7605.61	7739.25	7108.78	5791.24	6112.44	eif3m
ENSDARG00000061468	0.857011	0.0221448	0.270202	35.9177	49.924	37.4288	51.4909	94.5707	78.8702	ncaph
ENSDARG00000015732	1.01593	0.0221871	0.270304	17.9588	21.0617	45.0847	67.645	54.5975	51.0864	cax2
ENSDARG00000088505	0.605285	0.0221892	0.270304	218.771	231.679	382.794	356.398	494.302	421.239	fam217b
ENSDARG00000105411	0.973757	0.0221968	0.270304	114.284	43.6835	182.04	299.859	141.369	225.856	si:ch211-113d11.5
ENSDARG00000099728	-0.724005	0.0222646	0.27088	112.651	81.1266	115.689	51.4909	60.4472	74.389	zgc:56622
ENSDARG00000031489	-1.10385	0.0222733	0.27088	40.8156	28.8623	32.3248	16.154	15.5993	15.2363	zgc:193598
ENSDARG00000008247	1.36527	0.0223048	0.270929	6.53049	18.7215	60.3964	49.4717	119.92	56.4639	vezf1a
ENSDARG00000079972	-1.20951	0.0223065	0.270929	53.8765	25.7421	24.669	14.1348	15.5993	14.34	nfatc2b
ENSDARG00000020893	-0.515523	0.0223918	0.271788	1239.16	2108.51	1461.42	1038.91	1080.25	1248.48	slc25a55a
ENSDARG00000058451	-0.523974	0.022454	0.272312	115802	74495.2	64160.6	64489.9	54439.6	58028.8	rpl6
ENSDARG00000019144	0.733397	0.022476	0.272312	55.5091	103.748	119.942	145.386	191.091	134.438	rab4a
ENSDARG00000032601	0.548415	0.0224793	0.272312	176.323	251.96	189.696	260.484	349.034	298.452	macrod2
ENSDARG00000021753	-0.515938	0.0224937	0.272312	444.073	617.81	394.703	340.244	329.535	350.435	ccdc25
ENSDARG00000035175	-0.505468	0.0225272	0.272377	1851.39	2032.84	1194.32	1133.81	1200.17	1242.21	schip1
ENSDARG00000077180	0.498064	0.0225315	0.272377	352.646	391.592	422.775	684.527	489.428	477.703	slc37a4b
ENSDARG00000042780	0.828321	0.0225429	0.272377	106.12	99.068	268.807	356.398	246.664	242.884	apoba
ENSDARG00000063445	0.703754	0.022626	0.273203	86.529	81.1266	142.059	172.646	201.816	132.645	snap47
ENSDARG00000039682	-0.597476	0.0226714	0.273573	444.073	290.964	420.223	322.071	245.689	194.487	si:ch211-121a2.2
ENSDARG00000026865	-0.419199	0.0227833	0.274745	2752.6	3575.03	2630.22	2126.27	2224.85	2349.97	fam107b
ENSDARG00000101479	-0.91266	0.0228239	0.275056	53.8765	46.0237	84.2147	37.3562	33.1485	27.7838	BX908782.2
ENSDARG00000028857	1.3406	0.0228899	0.275368	9.79573	7.02057	12.7598	21.2021	30.2236	23.3026	sgsm1a
ENSDARG00000041735	-0.561358	0.0228909	0.275368	942.023	856.509	524.003	517.938	595.698	457.985	tmem237a
ENSDARG00000103529	0.785813	0.0229027	0.275368	45.7134	92.0474	59.5458	87.8375	117.97	138.919	snx1b
ENSDARG00000104385	-1.41418	0.0229091	0.275368	24.4893	44.4636	14.4611	11.1059	7.79964	12.5475	NA
ENSDARG00000000760	-0.869033	0.0229484	0.275663	88.1616	70.2057	47.6366	44.4236	35.0984	32.2651	znf511
ENSDARG00000038312	-0.468708	0.0230199	0.276343	1095.49	800.345	858.31	765.297	585.948	635.443	rcl1
ENSDARG00000016484	-0.563834	0.0230663	0.276721	1710.99	1866.69	951.882	993.472	986.655	1082.67	dkc1
ENSDARG00000096721	-0.486015	0.0230871	0.27676	618.764	581.147	420.223	391.735	365.608	397.04	si:rp71-1c10.11
ENSDARG00000061738	1.30829	0.0230993	0.27676	8.16311	19.5016	64.6497	56.5391	118.945	58.2564	2025-03-02
ENSDARG00000039497	-0.615576	0.0231152	0.276772	262.852	230.899	153.118	155.482	126.744	138.023	ccdc85a
ENSDARG00000078324	1.60719	0.023131	0.276782	0	16.3813	18.7144	17.1636	47.7728	47.5014	PRDM16
ENSDARG00000003251	1.60263	0.0231518	0.276854	0	9.36076	30.6235	37.3562	53.6226	35.8501	zbtb22b
ENSDARG00000035136	-0.39905	0.023203	0.277287	3967.27	3266.12	3007.91	2723.97	2549.51	2488.89	selenow1
ENSDARG00000103574	1.06342	0.0232365	0.277401	17.9588	21.8418	13.6105	34.3273	37.0483	40.3314	CABZ01109058.1
ENSDARG00000009387	0.656861	0.0232527	0.277401	127.345	160.693	257.748	275.628	344.159	246.469	robo4
ENSDARG00000080128	-0.820725	0.0232602	0.277401	186.119	113.889	86.7667	92.8856	74.0966	50.1901	NC_002333.1
ENSDARG00000099871	0.773859	0.0232723	0.277401	39.1829	66.3054	86.7667	125.194	116.995	92.314	myo7aa
ENSDARG00000102571	-0.532029	0.0233138	0.277541	7741.89	7415.28	4328.98	5081.45	4052.89	4339.66	metap2b
ENSDARG00000062974	-1.33167	0.0233266	0.277541	37.5503	32.7626	15.3118	14.1348	8.7746	10.755	itga2.2
ENSDARG00000075676	0.683275	0.0233404	0.277541	93.0595	112.329	113.137	217.07	112.12	184.628	fndc7b
ENSDARG00000102986	0.866539	0.0233438	0.277541	37.5503	33.5427	26.3703	57.5487	69.2218	49.2939	csf1ra
ENSDARG00000054584	-0.636647	0.0233772	0.277693	200.813	166.933	119.092	95.9145	111.145	103.965	FO681288.1
ENSDARG00000075560	-0.494594	0.0234026	0.277693	1637.52	1597.57	1037.8	902.606	1053.93	1073.71	kmt2cb
ENSDARG00000061205	0.648145	0.0234088	0.277693	128.977	183.315	259.449	259.474	369.508	273.357	stag1a
ENSDARG00000101865	0.791161	0.0234163	0.277693	81.6311	58.5047	146.312	174.665	190.116	132.645	pcdh1g30
ENSDARG00000031776	-0.396369	0.0234514	0.277932	5261.94	4267.72	4103.55	3586.19	3184.2	3583.22	zgc:92066
ENSDARG00000101089	0.4744	0.0234842	0.277974	249.791	241.82	308.787	349.331	398.757	365.671	gart
ENSDARG00000062199	1.02706	0.0234868	0.277974	24.4893	26.5221	35.7275	31.2984	84.8211	61.8414	si:dkey-217l24.1
ENSDARG00000104210	0.93632	0.0234999	0.277974	29.3872	39.0032	83.3641	129.232	87.746	77.974	si:ch73-173h19.3
ENSDARG00000103054	0.808873	0.0235318	0.278116	35.9177	45.2437	65.5003	98.9434	66.297	95.0028	dnm2b
ENSDARG00000098660	-0.531758	0.0235463	0.278116	584.479	393.932	380.242	319.042	275.912	340.576	CU469526.1
ENSDARG00000035798	-0.559241	0.0235568	0.278116	1573.85	1246.54	825.134	715.825	940.832	813.797	gngt1
ENSDARG00000027963	0.863167	0.0237121	0.279728	44.0808	49.924	113.137	136.3	146.243	98.5878	camkva
ENSDARG00000041921	-0.417527	0.0237268	0.279728	840.8	817.506	740.069	545.198	676.619	572.705	hsbp1b
ENSDARG00000087186	-0.524578	0.0237717	0.279728	365.707	309.685	249.242	213.031	193.041	233.922	si:ch211-232b12.5
ENSDARG00000098059	-0.435451	0.0237739	0.279728	1095.49	939.976	866.816	808.711	705.868	629.169	fkbp3
ENSDARG00000010945	0.921943	0.0237754	0.279728	31.0198	54.6044	118.241	114.088	147.218	130.853	rapgef6
ENSDARG00000070986	-0.57378	0.0237876	0.279728	207.343	175.514	158.222	120.146	104.32	137.127	sergef
ENSDARG00000101367	-0.577725	0.0237987	0.279728	236.73	326.846	202.456	183.752	154.043	176.562	si:ch73-193i22.1
ENSDARG00000041400	-0.461293	0.0238587	0.280016	1725.68	1268.38	1216.44	1130.78	1021.75	901.63	ndufa3
ENSDARG00000036995	-0.484839	0.0238604	0.280016	391.829	414.994	317.294	253.416	299.311	250.054	lsm6
ENSDARG00000088258	1.11327	0.0238683	0.280016	17.9588	11.7009	18.7144	30.2888	40.9481	32.2651	CABZ01038494.1
ENSDARG00000078302	0.678413	0.0239184	0.280426	143.671	98.2879	182.891	231.204	278.837	169.392	brinp1
ENSDARG00000101109	-0.574997	0.0239342	0.280434	186.119	166.153	152.267	101.972	131.619	103.965	cldn15b
ENSDARG00000027357	-0.543261	0.023991	0.280734	997.532	1110.03	613.321	585.583	593.748	686.529	cd2bp2
ENSDARG00000104353	-0.598235	0.0239942	0.280734	2653.01	3431.5	1515.87	1512.42	1718.85	1788.92	nop58
ENSDARG00000044102	-0.513033	0.024005	0.280734	723.252	482.079	502.736	444.236	347.084	401.521	znf593
ENSDARG00000088638	1.09269	0.0240372	0.280903	13.061	15.6013	25.5196	31.2984	47.7728	38.5389	BX927260.1
ENSDARG00000069423	-0.5917	0.0240498	0.280903	208.976	201.256	137.806	121.155	122.844	118.305	tmie
ENSDARG00000087663	0.991668	0.0240957	0.281159	27.7546	29.6424	16.1624	46.4428	59.4723	39.4351	si:ch211-248l17.3
ENSDARG00000054543	-0.491224	0.0241019	0.281159	383.666	478.179	350.469	270.58	269.088	323.547	samsn1a
ENSDARG00000103101	-0.477936	0.0241803	0.281896	295.505	273.802	301.131	199.906	233.014	191.798	NDUFC1
ENSDARG00000009886	0.966528	0.024221	0.282193	44.0808	22.6218	67.2017	117.117	78.9714	65.4264	rnf114
ENSDARG00000094535	-1.10762	0.0242448	0.282294	62.0396	70.2057	32.3248	19.1829	40.9481	16.1325	BX957326.1
ENSDARG00000045675	-0.883219	0.0242712	0.282424	86.529	63.9652	46.786	27.2599	37.0483	41.2276	mdm1
ENSDARG00000035595	0.7803	0.0243073	0.282667	39.1829	53.0443	69.7536	78.7508	118.945	84.2477	ficd
ENSDARG00000094780	0.83108	0.0243414	0.282887	35.9177	73.3259	115.689	133.271	123.819	149.674	NA
ENSDARG00000087110	0.849337	0.02436	0.282926	27.7546	55.3845	47.6366	62.5968	102.37	75.2852	akna
ENSDARG00000057245	-0.579079	0.0244368	0.28364	235.098	166.933	176.085	111.059	143.318	129.957	im:7138535
ENSDARG00000036704	-0.45788	0.0244771	0.283736	421.216	359.609	334.307	257.455	272.988	278.735	tmem18
ENSDARG00000033138	-0.529356	0.0244896	0.283736	532.235	449.316	332.606	335.196	264.213	308.311	lyrm2
ENSDARG00000039483	-0.457667	0.0244908	0.283736	617.131	530.443	464.457	416.976	347.084	406.899	si:dkey-51a16.9
ENSDARG00000058367	0.954791	0.0245412	0.284143	26.122	34.3228	44.234	72.6931	93.5957	39.4351	abhd14a
ENSDARG00000032072	0.773222	0.024561	0.284195	86.529	53.8243	107.182	127.213	188.166	106.654	cdk16
ENSDARG00000101661	-0.659993	0.0245942	0.284232	264.485	223.098	131.001	139.328	121.869	128.164	ulk3
ENSDARG00000030633	1.29524	0.0245948	0.284232	4.89787	11.7009	31.4742	36.3465	43.873	42.1239	plekhm3
ENSDARG00000067920	1.28978	0.0246435	0.284618	9.79573	10.9209	30.6235	25.2407	64.3471	38.5389	rab8a
ENSDARG00000100896	1.81807	0.0246675	NA	1.63262	6.2405	4.25327	18.1733	16.5742	10.755	znf973
ENSDARG00000070045	-0.70679	0.0247266	0.285188	2346.08	2007.88	794.511	1161.07	982.755	1008.28	celf4
ENSDARG00000057374	1.55515	0.0247315	0.285188	6.53049	4.68038	57.8445	48.4621	95.5456	62.7377	sfxn3
ENSDARG00000090338	1.03315	0.0247495	0.285188	14.6936	53.0443	93.5719	102.982	123.819	110.239	fam20cb
ENSDARG00000070601	-0.531451	0.0247543	0.285188	871.82	621.71	502.736	433.13	511.852	431.994	RASSF5
ENSDARG00000073742	-0.714666	0.0247802	0.28531	17253.5	7475.34	22071.9	7673.16	11952	8891.72	prss59.2
ENSDARG00000011042	1.04829	0.0248387	0.285807	16.3262	22.6218	34.8768	38.3658	75.0716	42.1239	pgbd5
ENSDARG00000103518	-0.776026	0.0248556	0.285824	153.466	147.432	87.6173	100.963	51.6726	73.4927	abhd8a
ENSDARG00000103810	-0.93101	0.0249331	0.286386	40.8156	74.106	53.5912	27.2599	38.0233	24.1988	cacna2d4a
ENSDARG00000105321	-0.634597	0.0249353	0.286386	981.206	512.501	487.425	482.601	349.034	440.06	aspscr1
ENSDARG00000097696	-0.496511	0.024954	0.286424	458.767	401.732	320.697	311.974	261.288	261.706	si:ch73-71c20.5
ENSDARG00000093471	-0.832441	0.0249967	0.286737	99.5899	63.1851	53.5912	41.3947	38.0233	40.3314	CR361551.1
ENSDARG00000068156	-0.574403	0.0250194	0.28682	329.79	209.837	262.852	145.386	195.966	194.487	chchd7
ENSDARG00000069451	1.68365	0.025049	0.286982	1.63262	8.58069	11.0585	28.2695	8.7746	34.9539	gja8a
ENSDARG00000041660	-1.20508	0.0251071	0.287471	48.9787	25.7421	29.7729	21.2021	14.6243	8.96253	oprd1a
ENSDARG00000016011	0.73911	0.0251587	0.287683	97.9573	130.271	254.346	251.397	320.76	239.299	gpcpd1
ENSDARG00000088123	0.588618	0.0251588	0.287683	109.386	176.294	149.715	184.762	228.14	247.366	znf217
ENSDARG00000003382	-0.564278	0.0251721	0.287683	1426.91	1238.74	709.445	793.566	710.743	775.258	cwc25
ENSDARG00000056259	-0.4853	0.0252104	0.287944	2275.88	2337.85	1466.53	1546.75	1303.52	1491.36	tmem131
ENSDARG00000069261	-0.601286	0.0252421	0.287976	370.605	368.19	214.365	245.339	187.191	194.487	metap2a
ENSDARG00000051970	0.585503	0.0252442	0.287976	293.872	294.084	161.624	380.629	392.907	347.746	smu1b
ENSDARG00000103978	0.46453	0.0252608	0.287989	331.422	348.688	386.197	522.986	545.975	405.106	sh3bp5b
ENSDARG00000104480	1.06389	0.0252917	0.288164	44.0808	23.4019	114.838	96.9241	170.617	115.617	hcn1
ENSDARG00000032614	-0.533004	0.0253278	0.288198	1900.37	1491.48	1015.68	1130.78	988.605	923.14	msi2b
ENSDARG00000039393	-0.713352	0.0253373	0.288198	194.282	131.831	290.073	100.963	127.719	146.985	si:ch211-240l19.5
ENSDARG00000076679	-0.439245	0.0253412	0.288198	1113.45	1294.9	911.901	759.239	810.188	879.224	rai1
ENSDARG00000018743	1.01053	0.0253614	0.288251	65.3049	48.3639	137.806	123.174	289.562	95.899	scamp5a
ENSDARG00000002508	-0.698069	0.0253857	0.288308	535.5	432.935	210.112	238.272	208.64	276.942	ankrd33ab
ENSDARG00000057606	0.635576	0.0253974	0.288308	112.651	179.414	221.17	272.599	314.911	216.893	arl4ca
ENSDARG00000021480	-0.739499	0.0254383	0.288595	115.916	72.5459	77.4095	54.5198	52.6476	50.1901	olfml2bb
ENSDARG00000024588	1.09355	0.0254826	0.288715	14.6936	34.3228	91.8706	95.9145	121.869	88.729	gpc5b
ENSDARG00000027017	0.761845	0.0254975	0.288715	32.6524	56.9446	54.4418	89.8567	83.8462	75.2852	ppp2r5a
ENSDARG00000055752	0.530128	0.0255087	0.288715	752.639	1102.23	1217.29	1327.66	1855.34	1261.03	npas4a
ENSDARG00000070055	-0.566697	0.0255148	0.288715	432.645	309.685	244.138	237.262	216.44	208.827	arfip1
ENSDARG00000031345	0.875374	0.0255265	0.288715	32.6524	35.1028	81.6628	89.8567	95.5456	92.314	si:dkey-40c11.1
ENSDARG00000099420	-0.480529	0.0255502	0.288757	78178.1	59002.4	48713.5	52251.2	40184.7	40792.9	nme2b.2
ENSDARG00000105141	1.48948	0.025567	0.288757	3.26524	5.46044	22.9677	27.2599	30.2236	34.9539	FO704635.1
ENSDARG00000011824	-0.647439	0.0255768	0.288757	2097.92	2486.06	1013.13	1361.99	981.78	1228.76	pbxip1b
ENSDARG00000061282	0.532608	0.0256123	0.288982	594.274	966.498	1118.61	1361.99	1178.72	1344.38	glg1a
ENSDARG00000035987	-0.486929	0.0256807	0.289578	599.172	422.794	509.542	395.773	386.082	308.311	psmg2
ENSDARG00000057403	0.771336	0.0256999	0.289618	45.7134	63.9652	91.02	112.069	147.218	87.8328	CR847953.1
ENSDARG00000007708	-0.42574	0.0257443	0.289943	25113	17978.9	18261.8	16618.4	14117.4	14934.3	nsa2
ENSDARG00000019498	-0.449256	0.0257783	0.29015	535.5	593.628	585.25	449.284	343.184	464.259	cry5
ENSDARG00000102127	0.56688	0.0258131	0.290366	101.223	124.03	150.566	202.935	173.542	184.628	CABZ01049607.1
ENSDARG00000103950	0.640096	0.02585	0.290605	76.7332	97.5079	137.806	155.482	183.292	152.363	pcdh1gc6
ENSDARG00000078536	1.12552	0.0258853	0.290827	9.79573	24.182	56.9938	56.5391	80.9213	66.3227	si:ch211-158d24.2
ENSDARG00000002506	-0.448479	0.025922	0.290911	636.723	711.417	505.288	445.245	458.229	454.4	zgc:92818
ENSDARG00000055270	0.55891	0.0259241	0.290911	99.5899	113.109	103.78	157.502	169.642	140.712	si:ch1073-358c10.1
ENSDARG00000089665	0.446805	0.0259641	0.291184	406.523	535.903	558.88	627.987	698.068	726.861	NA
ENSDARG00000079472	1.61387	0.0260905	0.292425	1.63262	5.46044	15.3118	20.1925	34.1234	17.9251	CABZ01071020.1
ENSDARG00000042232	1.72348	0.0261175	NA	0	5.46044	13.6105	17.1636	21.449	28.6801	specc1lb
ENSDARG00000056396	-0.630688	0.0261191	0.292545	173.058	125.59	113.988	94.9049	89.6959	79.7665	dusp22a
ENSDARG00000103462	1.04477	0.0261328	0.292545	13.061	28.0823	59.5458	59.5679	78.9714	74.389	dvl3b
ENSDARG00000042534	-0.525685	0.0261611	0.292686	719.986	967.278	657.555	443.226	506.002	680.256	rsrc2
ENSDARG00000104156	1.47329	0.0261801	NA	3.26524	9.36076	8.50654	23.2214	20.4741	17.9251	NA
ENSDARG00000004436	-0.718913	0.0262451	0.293449	94.6921	103.748	119.092	45.4332	64.3471	83.3515	fam92a1
ENSDARG00000094328	-0.81816	0.0262968	0.293743	76.7332	103.748	58.6951	38.3658	39.9732	57.3602	si:dkey-93n13.1
ENSDARG00000017119	-0.43454	0.0263061	0.293743	550.194	558.525	547.821	453.322	343.184	429.305	vps37a
ENSDARG00000035732	-0.518637	0.0263188	0.293743	298.77	217.638	224.573	178.704	171.592	164.014	arntl1b
ENSDARG00000046124	-0.911867	0.026349	0.293771	109.386	95.1677	45.0847	56.5391	32.1735	43.0201	rab11fip1a
ENSDARG00000100847	1.41235	0.0263529	0.293771	17.9588	3.90032	29.7729	31.2984	73.1217	32.2651	esrrb
ENSDARG00000045482	0.516133	0.0264045	0.29417	153.466	228.558	202.456	271.589	269.088	301.141	stk38l
ENSDARG00000099793	0.426107	0.026445	0.294445	442.441	486.759	393.853	591.641	642.496	544.025	cspg5b
ENSDARG00000062013	0.805342	0.0264633	0.294472	39.1829	63.9652	112.286	118.126	141.369	122.787	NA
ENSDARG00000036044	-0.410326	0.0264915	0.294609	58237.3	44316.2	43017.6	40236.6	35443.5	33850.6	FO704736.1
ENSDARG00000006383	0.812989	0.0265078	0.294614	76.7332	211.397	296.028	285.724	383.158	365.671	stxbp5l
ENSDARG00000063570	0.845532	0.0265668	0.294935	135.508	412.653	643.945	680.488	682.469	787.806	dyrk1aa
ENSDARG00000032272	-0.633552	0.0265854	0.294935	102.855	168.494	140.358	93.8952	88.721	85.144	sat1b
ENSDARG00000006316	-0.464235	0.0265932	0.294935	54082.2	36222.2	34585.9	33128.9	28309.8	29083.4	rpl23a
ENSDARG00000079308	0.912015	0.0266195	0.294935	34.2851	44.4636	104.63	99.953	151.118	98.5878	tor3a
ENSDARG00000097240	-1.24121	0.0266292	0.294935	31.0198	56.9446	17.8637	14.1348	16.5742	14.34	BX323076.1
ENSDARG00000092873	-0.412379	0.0266319	0.294935	2780.36	2448.62	2031.36	1981.9	1798.79	1671.51	zgc:193541
ENSDARG00000103013	0.651143	0.0266747	0.29516	76.7332	101.408	64.6497	136.3	134.544	112.032	pcdh1g22
ENSDARG00000056855	-0.509307	0.0266855	0.29516	308.566	276.142	216.066	187.79	186.217	186.421	si:rp71-1c23.3
ENSDARG00000015722	-0.576521	0.0266999	0.29516	1363.24	1206.76	649.9	754.191	695.143	707.143	kctd5a
ENSDARG00000073847	0.51094	0.0267174	0.295178	173.058	182.535	239.884	287.743	306.136	258.121	rbm15
ENSDARG00000012184	1.02985	0.0267479	0.29534	17.9588	17.9414	41.682	42.4043	67.2719	51.0864	zgc:162872
ENSDARG00000055754	0.689195	0.0267915	0.295645	96.3247	100.628	75.7082	184.762	155.993	98.5878	smc1a
ENSDARG00000075281	0.524144	0.026836	0.295961	302.035	350.248	250.943	523.996	428.98	346.85	tbc1d30
ENSDARG00000041572	0.889294	0.0268899	0.296379	26.122	22.6218	29.7729	46.4428	46.7979	51.9827	zfpm1
ENSDARG00000071583	-1.32622	0.0269059	0.296379	52.2439	29.6424	20.4157	6.05776	21.449	12.5475	gtf3ab
ENSDARG00000103692	-1.52532	0.0269443	NA	16.3262	16.3813	19.565	7.06738	4.87478	6.27377	p4ha3
ENSDARG00000040982	0.656134	0.0269534	0.296727	53.8765	65.5253	80.8121	103.991	106.27	108.447	fgf14
ENSDARG00000021864	-0.482892	0.0269806	0.296851	69980.7	48789.8	40751.4	41785.4	35745.8	36608.3	rplp1
[truncated: 18,004 more rows]

## Sheet: Diseases 
entity	name	countDE (PFNA 10 vs. Control - mRNA (RNA-seq))	countAll (PFNA 10 vs. Control - mRNA (RNA-seq))	pv (PFNA 10 vs. Control - mRNA (RNA-seq))	countDE (PFNA 0.1 vs. Control - mRNA (RNA-seq))	countAll (PFNA 0.1 vs. Control - mRNA (RNA-seq))	pv (PFNA 0.1 vs. Control - mRNA (RNA-seq))
[truncated: 157 more rows]

[truncated: 4 more sheets: Biological Processes (with corr, Hallmark (no correction), Pathways (with correction), Gene Summary]
